# Supplementary material for: catena-Poly[[[tetra­aqua­zinc(II)]-μ-4,4′-bipyridine-κ2 N:N′] naphthalene-1,5-disulfonate]
Source: Acta Crystallogr Sect E Struct Rep Online. 2009 Aug 19;65(Pt 9):m1088. doi: 10.1107/S1600536809032127 (PMC2969998; doi:10.1107/S1600536809032127)
Supplement: Supplementary file 1 [file e-65-m1088-sup1.cif]

##############################################################################
###                                                                        ###
###        Electronic paper (Acta Crystallographica Section E)             ###
###                                                                        ###
##############################################################################
#                                                                            #
# This CIF contains the data in a paper accepted for publication in Acta     #
# Crystallographica Section E. It conforms to the requirements of Notes      #
# for Authors for Section E, and has been peer reviewed under the auspices   #
# of the IUCr Commission on Journals.                                        #
#                                                                            #
# Full details of the Crystallographic Information File format               #
# are given in the paper "The Crystallographic Information File (CIF):       #
# a New Standard Archive File for Crystallography" by S. R. Hall, F. H.      #
# Allen and I. D. Brown [Acta Cryst. (1991), A47, 655-685].                  #
#                                                                            #
# The current version of the core CIF dictionary is obtainable from          #
# ftp://ftp.iucr.org/pub/cif_core.dic. The current version number is 2.4.    #
#                                                                            #
# Software is freely available for graphical display of the structure(s) in  #
# this CIF.  For information consult the CIF home page http://www.iucr.org/  #
# cif/home.html                                                              #
#                                                                            #
# This file may be used for bona fide research purposes within the           #
# scientific community so long as proper attribution is given to the journal # 
# article from which it was obtained.                                        #
#                                                                            #
##############################################################################
                                             
data_I
_audit_creation_method     SHELXL-97
_chemical_name_systematic
;
<i>catena</i>-Poly[[[tetraaquazinc(II)]-\m-4,4'-bipyridine-
\k^2^<i>N</i>:<i>N</i>'] naphthalene-1,5-disulfonate]
;
_chemical_name_common     ?
_chemical_formula_moiety     'C10 H16 N2 O6 Zn 2+, C10 H6 O6 S2 2-'
_chemical_formula_sum     'C20 H22 N2 O10 S2 Zn'
_chemical_formula_iupac     '[Zn (C10 H8 N2) (H2 O)4] (C10 H6 O6 S2)'
_chemical_formula_weight     579.89
_chemical_melting_point     ?
_symmetry_cell_setting     'Monoclinic'
_symmetry_space_group_name_H-M     'C 2/m'
_symmetry_space_group_name_Hall     '-C 2y'
loop_
    _symmetry_equiv_pos_as_xyz
    'x, y, z'
    '-x, y, -z'
    'x+1/2, y+1/2, z'
    '-x+1/2, y+1/2, -z'
    '-x, -y, -z'
    'x, -y, z'
    '-x+1/2, -y+1/2, -z'
    'x+1/2, -y+1/2, z'
_cell_length_a     14.584(3)
_cell_length_b     7.3948(15)
_cell_length_c     11.380(2)
_cell_angle_alpha     90.00
_cell_angle_beta     108.38(3)
_cell_angle_gamma     90.00
_cell_volume     1164.7(4)
_cell_formula_units_Z     2
_cell_measurement_reflns_used     5711
_cell_measurement_theta_min     3.1
_cell_measurement_theta_max     27.4
_cell_measurement_temperature     293(2)
_exptl_crystal_description     block
_exptl_crystal_colour     colorless
_exptl_crystal_size_max     0.38
_exptl_crystal_size_mid     0.29
_exptl_crystal_size_min     0.19
_exptl_crystal_density_diffrn     1.654
_exptl_crystal_density_meas     ?
_exptl_crystal_density_method     'not measured'
_exptl_crystal_F_000     596
_exptl_absorpt_coefficient_mu     1.293
_exptl_absorpt_correction_type     multi-scan
_exptl_absorpt_process_details     '(SADABS; Sheldrick, 1996)'
_exptl_absorpt_correction_T_min     0.658
_exptl_absorpt_correction_T_max     0.794
_exptl_special_details
;
;
_diffrn_ambient_temperature     293(2)
_diffrn_radiation_type     MoK\a
_diffrn_radiation_wavelength     0.71073
_diffrn_radiation_source     'fine-focus sealed tube'
_diffrn_radiation_monochromator     graphite
_diffrn_measurement_device_type     'Siemens SMART CCD area-detector'
_diffrn_measurement_method     \w
_diffrn_detector_area_resol_mean     ?
_diffrn_reflns_number     5711
_diffrn_reflns_av_R_equivalents     0.0334
_diffrn_reflns_av_sigmaI/netI     0.0275
_diffrn_reflns_theta_min     3.12
_diffrn_reflns_theta_max     27.39
_diffrn_reflns_theta_full     27.39
_diffrn_measured_fraction_theta_max     0.992
_diffrn_measured_fraction_theta_full     0.992
_diffrn_reflns_limit_h_min     -18
_diffrn_reflns_limit_h_max     18
_diffrn_reflns_limit_k_min     -9
_diffrn_reflns_limit_k_max     9
_diffrn_reflns_limit_l_min     -13
_diffrn_reflns_limit_l_max     14
_diffrn_standards_number     ?
_diffrn_standards_interval_count     ?
_diffrn_standards_interval_time     ?
_diffrn_standards_decay_%     ?
_refine_special_details
;
Refinement of <i>F</i>^2^ against ALL reflections. The weighted <i>R</i>-factor
<i>wR</i> and goodness of fit <i>S</i> are based on <i>F</i>^2^, conventional
<i>R</i>-factors <i>R</i> are based on <i>F</i>, with <i>F</i> set to zero for
negative <i>F</i>^2^. The threshold expression of <i>F</i>^2^ >
\s(<i>F</i>^2^) is used only for calculating <i>R</i>-factors(gt) <i>etc</i>.
and is not relevant to the choice of reflections for refinement.
<i>R</i>-factors based on <i>F</i>^2^ are statistically about twice as large
as those based on <i>F</i>, and <i>R</i>- factors based on ALL data will be
even larger.
;
_reflns_number_total     1421
_reflns_number_gt     1302
_reflns_threshold_expression     I>2\s(I)
_refine_ls_structure_factor_coef     Fsqd
_refine_ls_matrix_type     full
_refine_ls_R_factor_all     0.0370
_refine_ls_R_factor_gt     0.0339
_refine_ls_wR_factor_gt     0.0994
_refine_ls_wR_factor_ref     0.1067
_refine_ls_goodness_of_fit_ref     1.030
_refine_ls_restrained_S_all     1.222
_refine_ls_number_reflns     1421
_refine_ls_number_parameters     107
_refine_ls_number_restraints     15
_refine_ls_hydrogen_treatment     mixed
_refine_ls_weighting_scheme     calc
_refine_ls_weighting_details
         'calc w=1/[\s^2^(Fo^2^)+(0.0663P)^2^+1.4457P] where P=(Fo^2^+2Fc^2^)/3'
_atom_sites_solution_hydrogens     geom
_atom_sites_solution_primary     direct
_atom_sites_solution_secondary     difmap
_refine_ls_shift/su_max     0.001
_refine_ls_shift/su_mean     0.001
_refine_diff_density_max     0.457
_refine_diff_density_min     -0.523
_refine_ls_extinction_method     none
_refine_ls_extinction_coef     ?
loop_
    _atom_type_symbol
    _atom_type_description
    _atom_type_scat_dispersion_real
    _atom_type_scat_dispersion_imag
    _atom_type_scat_source
    'C' 'C' 0.0033 0.0016
                         'International Tables Vol C Tables 4.2.6.8 and 6.1.1.4'
    'H' 'H' 0.0000 0.0000
                         'International Tables Vol C Tables 4.2.6.8 and 6.1.1.4'
    'N' 'N' 0.0061 0.0033
                         'International Tables Vol C Tables 4.2.6.8 and 6.1.1.4'
    'O' 'O' 0.0106 0.0060
                         'International Tables Vol C Tables 4.2.6.8 and 6.1.1.4'
    'S' 'S' 0.1246 0.1234
                         'International Tables Vol C Tables 4.2.6.8 and 6.1.1.4'
    'Zn' 'Zn' 0.2839 1.4301
                         'International Tables Vol C Tables 4.2.6.8 and 6.1.1.4'
_computing_data_collection     'SMART (Siemens, 1994)'
_computing_cell_refinement     'SAINT (Siemens, 1994)'
_computing_data_reduction     'SAINT (Siemens, 1994)'
_computing_structure_solution     'SHELXS97 (Sheldrick, 2008)'
_computing_structure_refinement     'SHELXL97 (Sheldrick, 2008)'
_computing_molecular_graphics     'SHELXTL (Sheldrick, 2008)'
_computing_publication_material     'SHELXTL (Sheldrick, 2008)'
loop_
    _atom_site_type_symbol
    _atom_site_label
    _atom_site_fract_x
    _atom_site_fract_y
    _atom_site_fract_z
    _atom_site_U_iso_or_equiv
    _atom_site_adp_type
    _atom_site_calc_flag
    _atom_site_refinement_flags
    _atom_site_occupancy
    _atom_site_disorder_assembly
    _atom_site_disorder_group
    Zn Zn1 0.5000 0.5000 0.5000 0.0328(2) Uani d S 1 . .
    S S1 0.84039(6) 0.5000 0.70300(8) 0.0323(3) Uani d S 1 . .
    O O1W 0.60582(14) 0.7084(3) 0.54834(19) 0.0443(5) Uani d D 1 . .
    H H1WA 0.6631(16) 0.698(5) 0.596(2) 0.053 Uiso d D 1 . .
    H H1WB 0.605(2) 0.790(4) 0.498(3) 0.053 Uiso d D 1 . .
    O O2 0.8672(2) 0.5000 0.5896(2) 0.0451(7) Uani d S 1 . .
    O O3 0.78840(14) 0.6629(3) 0.71577(18) 0.0425(5) Uani d . 1 . .
    C C1 0.5820(3) 0.5000 0.7822(4) 0.0669(15) Uani d SU 1 . .
    H H1A 0.6403 0.5000 0.7651 0.080 Uiso calc SR 1 . .
    C C2 0.5848(3) 0.5000 0.9042(4) 0.0647(14) Uani d SU 1 . .
    H H2A 0.6440 0.5000 0.9667 0.078 Uiso calc SR 1 . .
    C C3 0.4997(3) 0.5000 0.9346(3) 0.0324(8) Uani d S 1 . .
    C C4 0.4162(3) 0.5000 0.8359(3) 0.0364(8) Uani d S 1 . .
    H H4A 0.3568 0.5000 0.8501 0.044 Uiso calc SR 1 . .
    C C5 0.4189(3) 0.5000 0.7155(3) 0.0337(8) Uani d S 1 . .
    H H5A 0.3607 0.5000 0.6511 0.040 Uiso calc SR 1 . .
    C C6 0.8693(3) 0.5000 0.9887(4) 0.0580(14) Uani d S 1 . .
    H H6A 0.8090 0.5000 0.9283 0.070 Uiso calc SR 1 . .
    C C7 0.9543(2) 0.5000 0.9528(3) 0.0329(8) Uani d S 1 . .
    C C8 0.9520(3) 0.5000 0.8266(3) 0.0338(8) Uani d S 1 . .
    C C9 1.0349(3) 0.5000 0.7957(4) 0.0549(13) Uani d S 1 . .
    H H9A 1.0322 0.5000 0.7130 0.066 Uiso calc SR 1 . .
    C C10 1.1247(3) 0.5000 0.8898(5) 0.080(2) Uani d S 1 . .
    H H10A 1.1812 0.5000 0.8684 0.096 Uiso calc SR 1 . .
    N N1 0.5005(2) 0.5000 0.6874(3) 0.0371(7) Uani d S 1 . .
loop_
    _atom_site_aniso_label
    _atom_site_aniso_U_11
    _atom_site_aniso_U_22
    _atom_site_aniso_U_33
    _atom_site_aniso_U_12
    _atom_site_aniso_U_13
    _atom_site_aniso_U_23
    Zn1 0.0270(3) 0.0560(4) 0.0140(3) 0.000 0.0046(2) 0.000
    S1 0.0278(5) 0.0414(5) 0.0202(4) 0.000 -0.0030(3) 0.000
    O1W 0.0347(10) 0.0589(13) 0.0301(10) -0.0062(9) -0.0031(8) 0.0086(9)
    O2 0.0468(16) 0.0607(18) 0.0213(13) 0.000 0.0014(12) 0.000
    O3 0.0360(10) 0.0440(11) 0.0372(10) 0.0048(8) -0.0033(8) -0.0028(8)
    C1 0.036(2) 0.137(4) 0.030(2) 0.000 0.0134(18) 0.000
    C2 0.032(2) 0.135(4) 0.027(2) 0.000 0.0088(17) 0.000
    C3 0.0311(18) 0.048(2) 0.0190(17) 0.000 0.0089(14) 0.000
    C4 0.0294(17) 0.058(2) 0.0230(17) 0.000 0.0106(14) 0.000
    C5 0.0302(17) 0.050(2) 0.0186(16) 0.000 0.0044(13) 0.000
    C6 0.0194(17) 0.120(5) 0.029(2) 0.000 -0.0003(15) 0.000
    C7 0.0241(17) 0.046(2) 0.0247(17) 0.000 0.0027(15) 0.000
    C8 0.0244(16) 0.049(2) 0.0224(16) 0.000 -0.0008(13) 0.000
    C9 0.034(2) 0.106(4) 0.0219(18) 0.000 0.0048(16) 0.000
    C10 0.025(2) 0.178(7) 0.036(3) 0.000 0.0093(19) 0.000
    N1 0.0307(15) 0.065(2) 0.0157(13) 0.000 0.0072(12) 0.000
_geom_special_details
;
All e.s.d.'s (except the e.s.d. in the dihedral angle between two l.s. planes)
are estimated using the full covariance matrix. The cell e.s.d.'s are taken
into account individually in the estimation of e.s.d.'s in distances, angles
and torsion angles; correlations between e.s.d.'s in cell parameters are only
used when they are defined by crystal symmetry. An approximate (isotropic)
treatment of cell e.s.d.'s is used for estimating e.s.d.'s involving l.s.
planes.
;
loop_
    _geom_bond_atom_site_label_1
    _geom_bond_atom_site_label_2
    _geom_bond_site_symmetry_2
    _geom_bond_distance
    _geom_bond_publ_flag
    Zn1 O1W 5_666 2.127(2) ?
    Zn1 O1W . 2.127(2) ?
    Zn1 O1W 6_565 2.127(2) ?
    Zn1 O1W 2_656 2.127(2) ?
    Zn1 N1 5_666 2.131(3) ?
    Zn1 N1 . 2.131(3) ?
    S1 O3 6_565 1.455(2) ?
    S1 O3 . 1.455(2) ?
    S1 O2 . 1.461(3) ?
    S1 C8 . 1.784(4) ?
    O1W H1WA . 0.846(19) ?
    O1W H1WB . 0.83(2) ?
    C1 N1 . 1.330(6) ?
    C1 C2 . 1.376(6) ?
    C1 H1A . 0.9300 ?
    C2 C3 . 1.390(6) ?
    C2 H2A . 0.9300 ?
    C3 C4 . 1.372(5) ?
    C3 C3 5_667 1.485(6) ?
    C4 C5 . 1.383(5) ?
    C4 H4A . 0.9300 ?
    C5 N1 . 1.326(5) ?
    C5 H5A . 0.9300 ?
    C6 C10 5_767 1.358(6) ?
    C6 C7 . 1.421(5) ?
    C6 H6A . 0.9300 ?
    C7 C7 5_767 1.424(7) ?
    C7 C8 . 1.426(5) ?
    C8 C9 . 1.362(6) ?
    C9 C10 . 1.406(6) ?
    C9 H9A . 0.9300 ?
    C10 C6 5_767 1.358(6) ?
    C10 H10A . 0.9300 ?
loop_
    _geom_angle_atom_site_label_1
    _geom_angle_atom_site_label_2
    _geom_angle_atom_site_label_3
    _geom_angle_site_symmetry_1
    _geom_angle_site_symmetry_3
    _geom_angle
    _geom_angle_publ_flag
    O1W Zn1 O1W 5_666 . 180.00(9) ?
    O1W Zn1 O1W 5_666 6_565 87.13(12) ?
    O1W Zn1 O1W . 6_565 92.87(12) ?
    O1W Zn1 O1W 5_666 2_656 92.87(12) ?
    O1W Zn1 O1W . 2_656 87.13(12) ?
    O1W Zn1 O1W 6_565 2_656 180.0000(10)
                                       ?
    O1W Zn1 N1 5_666 5_666 88.18(8) ?
    O1W Zn1 N1 . 5_666 91.82(8) ?
    O1W Zn1 N1 6_565 5_666 91.82(8) ?
    O1W Zn1 N1 2_656 5_666 88.18(8) ?
    O1W Zn1 N1 5_666 . 91.82(8) ?
    O1W Zn1 N1 . . 88.18(8) ?
    O1W Zn1 N1 6_565 . 88.18(8) ?
    O1W Zn1 N1 2_656 . 91.82(8) ?
    N1 Zn1 N1 5_666 . 180.0 ?
    O3 S1 O3 6_565 . 111.78(18) ?
    O3 S1 O2 6_565 . 112.40(11) ?
    O3 S1 O2 . . 112.40(11) ?
    O3 S1 C8 6_565 . 107.20(10) ?
    O3 S1 C8 . . 107.20(10) ?
    O2 S1 C8 . . 105.36(17) ?
    Zn1 O1W H1WA . . 126(3) ?
    Zn1 O1W H1WB . . 120(2) ?
    H1WA O1W H1WB . . 108(3) ?
    N1 C1 C2 . . 123.5(4) ?
    N1 C1 H1A . . 118.2 ?
    C2 C1 H1A . . 118.2 ?
    C1 C2 C3 . . 120.5(4) ?
    C1 C2 H2A . . 119.8 ?
    C3 C2 H2A . . 119.8 ?
    C4 C3 C2 . . 115.3(3) ?
    C4 C3 C3 . 5_667 123.0(4) ?
    C2 C3 C3 . 5_667 121.7(4) ?
    C3 C4 C5 . . 121.1(3) ?
    C3 C4 H4A . . 119.4 ?
    C5 C4 H4A . . 119.4 ?
    N1 C5 C4 . . 123.1(3) ?
    N1 C5 H5A . . 118.4 ?
    C4 C5 H5A . . 118.4 ?
    C10 C6 C7 5_767 . 120.7(4) ?
    C10 C6 H6A 5_767 . 119.7 ?
    C7 C6 H6A . . 119.7 ?
    C6 C7 C7 . 5_767 118.6(4) ?
    C6 C7 C8 . . 122.9(3) ?
    C7 C7 C8 5_767 . 118.5(4) ?
    C9 C8 C7 . . 121.3(3) ?
    C9 C8 S1 . . 117.4(3) ?
    C7 C8 S1 . . 121.3(3) ?
    C8 C9 C10 . . 119.6(4) ?
    C8 C9 H9A . . 120.2 ?
    C10 C9 H9A . . 120.2 ?
    C6 C10 C9 5_767 . 121.3(4) ?
    C6 C10 H10A 5_767 . 119.3 ?
    C9 C10 H10A . . 119.3 ?
    C5 N1 C1 . . 116.5(3) ?
    C5 N1 Zn1 . . 121.4(2) ?
    C1 N1 Zn1 . . 122.1(3) ?
loop_
    _geom_torsion_atom_site_label_1
    _geom_torsion_atom_site_label_2
    _geom_torsion_atom_site_label_3
    _geom_torsion_atom_site_label_4
    _geom_torsion_site_symmetry_1
    _geom_torsion_site_symmetry_2
    _geom_torsion_site_symmetry_3
    _geom_torsion_site_symmetry_4
    _geom_torsion
    _geom_torsion_publ_flag
    N1 C1 C2 C3 . . . . 0.000(2) ?
    C1 C2 C3 C4 . . . . 0.000(2) ?
    C1 C2 C3 C3 . . . 5_667 180.000(2) ?
    C2 C3 C4 C5 . . . . 0.0000(10)
                                 ?
    C3 C3 C4 C5 5_667 . . . 180.0000(10)
                                       ?
    C3 C4 C5 N1 . . . . 0.000(2) ?
    C10 C6 C7 C7 5_767 . . 5_767 0.000(2) ?
    C10 C6 C7 C8 5_767 . . . 180.000(2) ?
    C6 C7 C8 C9 . . . . 180.000(2) ?
    C7 C7 C8 C9 5_767 . . . 0.000(2) ?
    C6 C7 C8 S1 . . . . 0.0000(10)
                                 ?
    C7 C7 C8 S1 5_767 . . . 180.0000(10)
                                       ?
    O3 S1 C8 C9 6_565 . . . 119.92(10) ?
    O3 S1 C8 C9 . . . . -119.92(10) ?
    O2 S1 C8 C9 . . . . 0.0 ?
    O3 S1 C8 C7 6_565 . . . -60.08(10) ?
    O3 S1 C8 C7 . . . . 60.08(10) ?
    O2 S1 C8 C7 . . . . 180.0000(10)
                                   ?
    C7 C8 C9 C10 . . . . 0.000(2) ?
    S1 C8 C9 C10 . . . . 180.000(2) ?
    C8 C9 C10 C6 . . . 5_767 0.000(2) ?
    C4 C5 N1 C1 . . . . 0.000(2) ?
    C4 C5 N1 Zn1 . . . . 180.0000(10)
                                    ?
    C2 C1 N1 C5 . . . . 0.0000(10)
                                 ?
    C2 C1 N1 Zn1 . . . . 180.0000(10)
                                    ?
    O1W Zn1 N1 C5 5_666 . . . -46.47(6) ?
    O1W Zn1 N1 C5 . . . . 133.53(6) ?
    O1W Zn1 N1 C5 6_565 . . . -133.53(6) ?
    O1W Zn1 N1 C5 2_656 . . . 46.47(6) ?
    N1 Zn1 N1 C5 5_666 . . . 0E1(10)
                                    ?
    O1W Zn1 N1 C1 5_666 . . . 133.53(6) ?
    O1W Zn1 N1 C1 . . . . -46.47(6) ?
    O1W Zn1 N1 C1 6_565 . . . 46.47(6) ?
    O1W Zn1 N1 C1 2_656 . . . -133.53(6) ?
    N1 Zn1 N1 C1 5_666 . . .  18E1(10)
                                      ?
loop_
    _geom_hbond_atom_site_label_D
    _geom_hbond_atom_site_label_H
    _geom_hbond_atom_site_label_A
    _geom_hbond_site_symmetry_A
    _geom_hbond_distance_DH
    _geom_hbond_distance_HA
    _geom_hbond_distance_DA
    _geom_hbond_angle_DHA
    _geom_hbond_publ_flag
    O1w H1wa O3 . 0.85(2) 1.92(2) 2.763(3) 175(3) yes
    O1w H1wb O2 4_656 0.83(2) 1.95(2) 2.768(3) 166(3) yes
data_global
_journal_date_recd_electronic     2009-08-12
_journal_date_accepted     2009-08-13
_journal_name_full     'Acta Crystallographica, Section E'
_journal_year     2009
_journal_volume     65
_journal_issue      9
_journal_page_first     m1088
_journal_page_last     m1088
_journal_paper_category     QM
_journal_coeditor_code     NG2626
_publ_contact_author_name     'Cai,Wen-Lian'
_publ_contact_author_address
;
Department of Chemistry and Environmental Science
Zhangzhou Normal University
Zhangzhou,Fujian,363000,
P. R. China
;
_publ_contact_author_email     'ghx919@yahoo.com.cn'
_publ_contact_author_fax     '86 596 2591445'
_publ_contact_author_phone     '86 596 2591445'
_publ_section_title
;\
<i>catena</i>-Poly[[[tetraaquazinc(II)]-\m-4,4'-bipyridine-\k^2^<i>N</i>:\
<i>N</i>'] naphthalene-1,5-disulfonate]
;
loop_
    _publ_author_name
    _publ_author_footnote
    _publ_author_address
    'Lin, Jing' .
;
Department of Pharmacy
Xiamen University
Xiamen
Fujian 363105
People's Republic of China
;
    'Cai, Wen-Lian' .
;
Department of Chemistry and Environmental Science
Zhangzhou Normal University
Zhangzhou
Fujian 363000
People's Republic of China
;
