# Supplementary material for: catena-Poly[[[tetra­aqua­zinc(II)]-μ-4,4′-bipyridine-κ2 N:N′] naphthalene-1,5-disulfonate]
Source: Acta Crystallogr Sect E Struct Rep Online. 2009 Aug 19;65(Pt 9):m1088. doi: 10.1107/S1600536809032127 (PMC2969998; doi:10.1107/S1600536809032127)
Supplement: Supplementary file 2 [file e-65-m1088-Isup2.hkl]

# 
# h,k,l, Fc-squared, Fo-squared, sigma(Fo-squared) and status flag 
# 
data_I
_shelx_title ' tref in C2/m' 
_shelx_refln_list_code          4 
_shelx_F_calc_maximum      245.37 
_exptl_crystal_F_000       596.00 
_reflns_d_resolution_high  0.7724 
 
loop_ 
 _symmetry_equiv_pos_as_xyz 
 'x, y, z' 
 '-x, y, -z' 
 'x+1/2, y+1/2, z' 
 '-x+1/2, y+1/2, -z' 
 '-x, -y, -z' 
 'x, -y, z' 
 '-x+1/2, -y+1/2, -z' 
 'x+1/2, -y+1/2, z' 
 
_cell_length_a    14.5841 
_cell_length_b     7.3948 
_cell_length_c    11.3805 
_cell_angle_alpha  90.000 
_cell_angle_beta  108.384 
_cell_angle_gamma  90.000 
 
_shelx_F_squared_multiplier     1.000 
 
loop_ 
 _refln_index_h 
 _refln_index_k 
 _refln_index_l 
 _refln_F_squared_calc 
 _refln_F_squared_meas 
 _refln_F_squared_sigma 
 _refln_observed_status 
   4   0   0     1746.08     1751.21     25.79 o 
   6   0   0     1993.40     2033.94     34.90 o 
   8   0   0     3011.70     2962.46     60.32 o 
  10   0   0     1762.24     1811.61     43.87 o 
  12   0   0      744.01      756.48     25.69 o 
  14   0   0      910.81      974.34     43.38 o 
  16   0   0        1.41       12.82      9.19 o 
   1   1   0     1719.58     1613.50     18.80 o 
   3   1   0    24421.05    22244.27    472.29 o 
   5   1   0        8.63       13.46      1.20 o 
   7   1   0       27.64       37.67      2.10 o 
   9   1   0     5043.81     4909.66    100.73 o 
  11   1   0     7712.03     7472.25    129.26 o 
  13   1   0     1616.89     1701.49     52.92 o 
  15   1   0      648.97      698.11     24.74 o 
  17   1   0      104.81      122.23      8.67 o 
   0   2   0    60204.04    50924.39   2314.05 o 
   2   2   0    18046.48    20100.28    370.11 o 
   4   2   0      347.79      375.66      5.19 o 
   6   2   0     7229.12     6715.80    112.65 o 
   8   2   0     1158.68     1079.79     30.52 o 
  10   2   0      138.77      142.00      8.98 o 
  12   2   0     1805.43     1901.64     60.65 o 
  14   2   0      949.77      964.58     30.67 o 
  16   2   0       95.37       85.89      6.77 o 
   1   3   0      187.33      169.14      3.67 o 
   3   3   0     7474.30     7847.74    111.81 o 
   5   3   0     4819.74     5384.97     78.20 o 
   7   3   0      612.54      733.78     11.75 o 
   9   3   0     4190.02     4040.16     64.48 o 
  11   3   0     2649.88     2740.22     64.22 o 
  13   3   0     1198.88     1177.09     37.77 o 
  15   3   0      943.31      911.57     25.72 o 
  17   3   0        8.75        4.54      4.99 o 
   0   4   0    23457.96    25140.24    985.21 o 
   2   4   0     6368.36     7281.57    155.56 o 
   4   4   0      185.08      178.80      4.69 o 
   6   4   0     1960.83     1849.21     25.48 o 
   8   4   0      961.08     1089.85     39.27 o 
  10   4   0       17.67       27.87      3.05 o 
  12   4   0     1024.86     1031.45     31.96 o 
  14   4   0      155.29      148.08      6.58 o 
  16   4   0       20.67       18.37      5.64 o 
   1   5   0      529.48      537.25     11.27 o 
   3   5   0     2791.87     3121.27     52.14 o 
   5   5   0        3.25        6.85      2.47 o 
   7   5   0       38.92       33.59      3.19 o 
   9   5   0     2062.69     2073.65     48.40 o 
  11   5   0     1567.51     1486.17     43.74 o 
  13   5   0      191.50      160.98      6.77 o 
  15   5   0      176.89      142.90     13.59 o 
   0   6   0     7260.22     7473.13    191.62 o 
   2   6   0      280.73      373.54     24.38 o 
   4   6   0      112.54      130.46      7.19 o 
   6   6   0      833.89      901.58     25.04 o 
   8   6   0       94.95      123.27      8.75 o 
  10   6   0       21.80       25.99      3.44 o 
  12   6   0      133.80      132.55      6.44 o 
   1   7   0        2.91        6.21      2.65 o 
   3   7   0     1160.57     1306.26     40.78 o 
   5   7   0       71.91       98.13     15.35 o 
   7   7   0       26.70       30.42      7.46 o 
   9   7   0      272.30      259.52     10.78 o 
  11   7   0      326.63      284.75     12.58 o 
   0   8   0      810.44      776.67     48.46 o 
   2   8   0      181.62      200.12     10.75 o 
   4   8   0        9.29        9.48      4.19 o 
   6   8   0      241.30      273.47     13.50 o 
   8   8   0       20.33       28.58      7.95 o 
   1   9   0       14.71        2.40      2.96 o 
   3   9   0       95.03        3.85      5.43 o 
   5   9   0       20.57       21.91      6.61 o 
 -18   0   1      828.45      828.29     57.46 o 
 -16   0   1       13.83       22.98      4.83 o 
 -14   0   1        4.72        6.41      4.34 o 
 -12   0   1     2858.88     2859.24     65.83 o 
 -10   0   1     2914.19     3059.28     68.64 o 
  -8   0   1     2016.32     2282.70     65.35 o 
  -6   0   1       77.59       55.65      2.13 o 
  -4   0   1     6063.93     6193.52    124.51 o 
   2   0   1     5106.82     4599.00     85.32 o 
   4   0   1     4495.91     4674.94    111.31 o 
   6   0   1     5310.02     5564.67    124.41 o 
   8   0   1     3783.63     3946.78     92.62 o 
  10   0   1     1183.54     1188.20     33.31 o 
  12   0   1       13.91       20.18      4.73 o 
  14   0   1      390.69      427.60     23.04 o 
  16   0   1       17.36       14.00      5.52 o 
 -17   1   1       10.40        6.66      2.54 o 
 -15   1   1      594.39      597.62     19.95 o 
 -13   1   1       35.02       44.55      5.12 o 
 -11   1   1      118.60      109.53      4.36 o 
  -9   1   1     1421.67     1423.30     39.95 o 
  -7   1   1     3590.13     3421.67     42.64 o 
  -5   1   1       34.52       34.18      1.21 o 
  -3   1   1     3425.79     3465.00     45.89 o 
  -1   1   1    20944.01    19697.21    340.97 o 
   1   1   1      195.66      244.90      3.60 o 
   3   1   1     6036.40     5588.80     92.96 o 
   5   1   1     4916.16     4564.76     60.38 o 
   7   1   1      150.30      141.30      3.88 o 
   9   1   1      650.01      671.93     15.57 o 
  11   1   1      571.28      602.81     11.14 o 
  13   1   1        5.19        8.04      3.62 o 
  15   1   1       51.34       54.97      4.61 o 
  17   1   1      954.74     1035.94     53.20 o 
 -16   2   1      280.52      302.37     11.20 o 
 -14   2   1       94.82      103.23      6.51 o 
 -12   2   1     1829.79     1842.24     71.37 o 
 -10   2   1      836.76      805.84     25.69 o 
  -8   2   1       15.92       16.96      1.92 o 
  -6   2   1    10772.74    11138.92    183.45 o 
  -4   2   1     4740.61     4457.75     57.12 o 
  -2   2   1     3380.25     3680.61     38.80 o 
   0   2   1     2947.11     3197.14     40.47 o 
   2   2   1     3900.44     3582.16     40.92 o 
   4   2   1     3492.48     3648.94     40.97 o 
   6   2   1     1755.13     1734.68     27.37 o 
   8   2   1     2947.88     2895.11     73.89 o 
  10   2   1      169.18      170.65      5.70 o 
  12   2   1      305.44      315.59     11.94 o 
  14   2   1     1200.36     1243.22     42.04 o 
  16   2   1        1.97        2.87      4.40 o 
 -17   3   1        7.10        8.35      5.44 o 
 -15   3   1      241.80      248.30      8.56 o 
 -13   3   1      158.54      159.36      6.08 o 
 -11   3   1      912.43      922.81     24.60 o 
  -9   3   1     1541.34     1584.03     26.72 o 
  -7   3   1     1390.29     1397.11     16.80 o 
  -5   3   1      390.44      428.48      6.89 o 
  -3   3   1     6688.89     7054.58     98.04 o 
  -1   3   1      117.10       95.79      2.60 o 
   1   3   1     1034.50     1111.43     13.64 o 
   3   3   1     1586.20     1436.78     19.32 o 
   5   3   1     8957.09     8789.07    147.60 o 
   7   3   1       42.58       31.57      2.32 o 
   9   3   1       51.78       55.03      3.47 o 
  11   3   1      968.45      981.78     22.25 o 
  13   3   1       23.21       24.09      4.19 o 
  15   3   1      334.39      336.10     14.39 o 
 -16   4   1       58.48       57.31      8.04 o 
 -14   4   1        1.82        4.27      2.70 o 
 -12   4   1     1088.39     1068.33     40.39 o 
 -10   4   1     1515.90     1468.49     26.94 o 
  -8   4   1        4.97        7.78      1.62 o 
  -6   4   1     2014.22     2182.39     31.97 o 
  -4   4   1       72.74       59.89      2.62 o 
  -2   4   1      162.27      247.68      5.64 o 
   0   4   1      764.93      799.74     18.74 o 
   2   4   1     2140.34     2039.63     39.52 o 
   4   4   1       18.93       43.26     10.49 o 
   6   4   1      205.27      226.99      6.41 o 
   8   4   1     2997.10     3000.34     60.12 o 
  10   4   1        1.75        1.81      1.70 o 
  12   4   1       97.54       95.81      5.82 o 
  14   4   1      338.58      330.88     11.92 o 
 -15   5   1       35.83       32.98      7.22 o 
 -13   5   1       13.03       12.93      2.76 o 
 -11   5   1        1.26        3.69      2.48 o 
  -9   5   1      800.07      828.04     16.01 o 
  -7   5   1      611.27      624.86     11.83 o 
  -5   5   1      154.71      194.66      5.09 o 
  -3   5   1      770.80      895.81     21.90 o 
  -1   5   1     3772.48     4065.79     67.64 o 
   1   5   1       13.10       16.69      2.97 o 
   3   5   1      808.72      801.42     13.63 o 
   5   5   1      808.65      839.99     17.26 o 
   7   5   1       15.01        9.71      2.34 o 
   9   5   1      115.76      109.89      5.97 o 
  11   5   1      231.89      237.81      8.34 o 
  13   5   1        5.60        1.61      2.32 o 
 -14   6   1        4.72        2.80      4.10 o 
 -12   6   1      345.77      307.89     11.36 o 
 -10   6   1      214.24      194.66      7.17 o 
  -8   6   1      121.60      124.42      8.30 o 
  -6   6   1      171.83      205.78      8.70 o 
  -4   6   1      513.24      485.09     17.99 o 
  -2   6   1      745.42      844.52     32.20 o 
   0   6   1      288.59      371.27     13.04 o 
   2   6   1     1160.33     1281.83     38.03 o 
   4   6   1       44.87       49.15      4.05 o 
   6   6   1      637.74      622.78     14.42 o 
   8   6   1      300.67      300.69     11.82 o 
  10   6   1       16.49       14.34      4.02 o 
  12   6   1        3.37        2.03      2.49 o 
 -11   7   1       18.80       12.69      3.36 o 
  -9   7   1       84.02      104.95      7.11 o 
  -7   7   1      256.93      256.19     15.77 o 
  -5   7   1       15.61       11.58      3.69 o 
  -3   7   1      214.51      267.22     14.44 o 
  -1   7   1      386.67      410.89     15.07 o 
   1   7   1       99.97      110.23      5.78 o 
   3   7   1      665.74      710.15     21.31 o 
   5   7   1      536.35      603.29     24.78 o 
   7   7   1       54.30       58.54      5.77 o 
   9   7   1       23.97       25.70      4.59 o 
  11   7   1       45.68       47.44      7.08 o 
 -10   8   1       63.57       41.28      7.25 o 
  -8   8   1        3.01        3.09      3.73 o 
  -6   8   1      172.59      195.19     12.69 o 
  -4   8   1       25.10       17.36      4.99 o 
  -2   8   1      124.99      127.64     10.38 o 
   0   8   1       16.63       25.28      7.22 o 
   2   8   1      237.50      289.76     10.15 o 
   4   8   1        6.39        7.58      3.29 o 
   6   8   1       38.60       27.82      5.60 o 
   8   8   1      174.29      186.02     16.13 o 
  -5   9   1       20.50        8.46      5.56 o 
  -3   9   1      103.41      113.45     22.99 o 
  -1   9   1       59.22       20.71     10.90 o 
   1   9   1       10.60        3.47      3.02 o 
   3   9   1        8.73        4.47      3.70 o 
   5   9   1      105.07       93.62     19.58 o 
 -18   0   2       63.58       64.46      8.63 o 
 -16   0   2      535.21      571.12     17.78 o 
 -14   0   2       57.19       53.31      4.78 o 
 -12   0   2      266.95      265.08      8.02 o 
 -10   0   2     1489.60     1526.41     71.24 o 
  -8   0   2     5788.28     6075.81    163.16 o 
  -6   0   2     1018.94     1116.64     16.25 o 
  -4   0   2     1595.26     1549.19     20.31 o 
  -2   0   2     1593.48     1516.16     27.00 o 
   0   0   2       93.63      124.61      1.48 o 
   2   0   2    17745.70    15319.49    439.92 o 
   4   0   2     3130.36     3612.60     71.39 o 
   6   0   2       34.07       29.30      3.44 o 
   8   0   2     7236.30     7672.01    204.70 o 
  10   0   2     1459.70     1451.22     33.21 o 
  12   0   2      122.73      145.30     10.44 o 
  14   0   2       80.39       97.78      8.73 o 
  16   0   2     1593.63     1790.35     72.96 o 
 -17   1   2       60.00       66.00      5.14 o 
 -15   1   2        8.66        7.55      2.61 o 
 -13   1   2      581.09      552.26     15.64 o 
 -11   1   2      618.52      584.40     10.99 o 
  -9   1   2     1402.07     1327.58     21.04 o 
  -7   1   2     1642.65     1506.28     34.88 o 
  -5   1   2     1699.05     1635.41     46.67 o 
  -3   1   2      411.84      407.74      6.28 o 
  -1   1   2    10771.29    10362.64    170.89 o 
   1   1   2      107.98      155.64      2.11 o 
   3   1   2      445.87      460.41     11.13 o 
   5   1   2    20335.93    19800.09    408.41 o 
   7   1   2     1963.65     2082.37     31.73 o 
   9   1   2       14.42       14.71      2.23 o 
  11   1   2      349.29      386.75      9.84 o 
  13   1   2      456.12      463.32     11.15 o 
  15   1   2       79.58       81.68      6.63 o 
 -18   2   2       17.59       24.05      5.14 o 
 -16   2   2      743.30      804.61     28.52 o 
 -14   2   2      176.84      187.14      6.31 o 
 -12   2   2      142.20      135.54      6.79 o 
 -10   2   2      810.14      805.20     20.90 o 
  -8   2   2     1181.00     1221.24     18.93 o 
  -6   2   2     9188.19    10198.03    247.62 o 
  -4   2   2     9254.65     9018.02    135.68 o 
  -2   2   2     4024.28     4436.08     48.40 o 
   0   2   2      584.62      516.86      5.42 o 
   2   2   2     6341.75     6244.97     96.75 o 
   4   2   2     4325.43     4309.95     65.59 o 
   6   2   2       77.11       88.26      3.14 o 
   8   2   2     1789.18     1725.20     41.90 o 
  10   2   2      674.33      676.08     17.66 o 
  12   2   2       85.55       87.25      4.83 o 
  14   2   2     1019.14     1079.82     51.50 o 
  16   2   2      655.13      716.62     30.18 o 
 -17   3   2      173.56      187.90     11.69 o 
 -15   3   2       13.83       13.52      2.24 o 
 -13   3   2      855.87      811.32     27.87 o 
 -11   3   2       90.50       94.27      3.61 o 
  -9   3   2       10.18       18.04      1.92 o 
  -7   3   2     5075.87     5249.54     70.40 o 
  -5   3   2      164.22      149.19      3.95 o 
  -3   3   2     2971.35     3227.90     38.52 o 
  -1   3   2      103.04       80.42      6.05 o 
   1   3   2       54.71       37.72      1.52 o 
   3   3   2     2298.00     2427.93     34.59 o 
   5   3   2     7239.27     7523.67    111.38 o 
   7   3   2     2963.63     3096.89     47.97 o 
   9   3   2     1117.90     1086.65     21.92 o 
  11   3   2      963.40      945.52     22.47 o 
  13   3   2      361.69      364.17     16.07 o 
  15   3   2       48.99       47.63      6.33 o 
 -16   4   2      198.10      187.77     13.77 o 
 -14   4   2       20.48       18.85      2.80 o 
 -12   4   2        9.19       10.32      2.32 o 
 -10   4   2     1427.15     1416.48     33.81 o 
  -8   4   2      352.03      366.45      6.16 o 
  -6   4   2      846.99      967.93     15.93 o 
  -4   4   2     2871.20     2984.71     36.77 o 
  -2   4   2       27.15       24.65      1.91 o 
   0   4   2      606.96      646.68     11.50 o 
   2   4   2     1133.51     1115.58     14.57 o 
   4   4   2      285.86      326.36      7.06 o 
   6   4   2      130.19      120.57      3.57 o 
   8   4   2     2252.46     2212.65     34.57 o 
  10   4   2      766.44      763.94     17.01 o 
  12   4   2      183.74      175.91      7.71 o 
  14   4   2      282.32      301.82     12.48 o 
 -15   5   2       10.10       14.41      4.76 o 
 -13   5   2      265.75      243.95      8.43 o 
 -11   5   2      186.57      174.68      5.84 o 
  -9   5   2      207.29      227.31      5.76 o 
  -7   5   2      461.56      513.98     10.13 o 
  -5   5   2       57.17       62.84      4.00 o 
  -3   5   2       67.55       71.77      4.18 o 
  -1   5   2     3345.06     3500.63     62.98 o 
   1   5   2       87.83      110.77      6.76 o 
   3   5   2       44.91       60.88      3.69 o 
   5   5   2     2586.47     2683.02     55.89 o 
   7   5   2      832.56      915.10     18.69 o 
   9   5   2       34.21       33.41      3.14 o 
  11   5   2      186.13      178.87      8.12 o 
  13   5   2       44.33       40.86      4.91 o 
 -14   6   2        8.49        7.22      4.94 o 
 -12   6   2       14.21       14.88      3.41 o 
 -10   6   2      130.90      117.98      4.63 o 
  -8   6   2      363.74      348.36     13.57 o 
  -6   6   2      196.15      215.53      9.64 o 
  -4   6   2     1046.55     1210.54     42.45 o 
  -2   6   2      219.43      242.76     10.97 o 
   0   6   2      144.32      142.64      5.07 o 
   2   6   2     1655.21     1743.76     37.97 o 
   4   6   2        2.29        5.35      2.33 o 
   6   6   2        2.66        5.87      2.96 o 
   8   6   2      541.61      543.23     15.66 o 
  10   6   2      110.71      105.25      9.77 o 
  12   6   2        5.08        5.42      4.72 o 
 -11   7   2        1.45        3.86      3.27 o 
  -9   7   2        8.56        4.59      3.76 o 
  -7   7   2      295.41      336.32     15.31 o 
  -5   7   2      238.21      245.69     11.54 o 
  -3   7   2       11.16       10.07      4.11 o 
  -1   7   2      305.91      352.23     15.31 o 
   1   7   2        6.87       13.82      4.01 o 
   3   7   2       23.96       22.28      4.33 o 
   5   7   2     1195.74     1215.18     35.95 o 
   7   7   2      102.51      117.50      8.63 o 
   9   7   2        8.15        8.94      4.37 o 
  11   7   2       52.62       52.39      8.98 o 
 -10   8   2       91.93       70.37     11.78 o 
  -8   8   2        9.76        2.98      3.11 o 
  -6   8   2       91.95       31.97     18.24 o 
  -4   8   2      430.11      483.26     19.26 o 
  -2   8   2        5.52        8.37      3.47 o 
   0   8   2        6.13        5.50      3.17 o 
   2   8   2      177.22      202.42     11.58 o 
   4   8   2       70.51       79.76     10.65 o 
   6   8   2       14.16       14.06      4.38 o 
   8   8   2      102.80       89.81     10.37 o 
  -5   9   2        8.60        7.14      4.23 o 
  -3   9   2       13.35        4.88      3.51 o 
  -1   9   2       82.33       20.13     11.87 o 
   1   9   2       10.83        2.72      3.03 o 
   3   9   2        1.34        2.27      3.32 o 
 -18   0   3       14.56       11.95      4.14 o 
 -16   0   3      172.82      183.62      8.95 o 
 -14   0   3      142.65      147.04      7.90 o 
 -12   0   3      359.66      350.35     10.63 o 
 -10   0   3     1167.72     1090.39     20.38 o 
  -8   0   3      132.60      265.32      5.47 o 
  -6   0   3     1783.31     2033.95     30.47 o 
  -4   0   3      563.16      609.42      7.52 o 
  -2   0   3    32709.47    26252.07    892.42 o 
   0   0   3      381.67      345.20      4.06 o 
   2   0   3      821.87      765.98     13.39 o 
   4   0   3     2405.77     2187.97     40.32 o 
   6   0   3      396.35      475.76     11.37 o 
   8   0   3     2899.98     2975.93     72.47 o 
  10   0   3     1859.07     1981.28     60.22 o 
  12   0   3       48.48       51.43      8.13 o 
  14   0   3      309.87      353.14     25.87 o 
  16   0   3      202.34      216.40     13.92 o 
 -17   1   3       60.26       65.43      6.05 o 
 -15   1   3        1.78        3.38      1.36 o 
 -13   1   3     1044.10      974.01     14.86 o 
 -11   1   3     1116.96     1017.32     11.85 o 
  -9   1   3      426.68      381.38      7.71 o 
  -7   1   3      363.16      338.65      6.59 o 
  -5   1   3     2184.26     2017.35     63.66 o 
  -3   1   3      178.97      191.96      2.57 o 
  -1   1   3     2158.51     2043.18     20.83 o 
   1   1   3     5459.66     5114.57     84.95 o 
   3   1   3     5603.93     5986.35     91.43 o 
   5   1   3        7.75       62.83      4.24 o 
   7   1   3     1949.25     1733.20     28.46 o 
   9   1   3      136.95      127.29      4.72 o 
  11   1   3       91.35      114.63      6.10 o 
  13   1   3      847.26      865.69     28.56 o 
  15   1   3      124.46      136.70      9.39 o 
 -18   2   3        2.78        2.67      3.76 o 
 -16   2   3      221.69      220.66     10.27 o 
 -14   2   3      758.09      762.38     19.65 o 
 -12   2   3       37.02       32.85      2.58 o 
 -10   2   3       10.16       11.21      1.95 o 
  -8   2   3      370.56      247.28      6.17 o 
  -6   2   3       51.21       92.21      3.76 o 
  -4   2   3     3368.13     3301.32     67.96 o 
  -2   2   3      201.45      154.31      3.19 o 
   0   2   3        8.65        9.02      1.64 o 
   2   2   3     3850.23     3856.59     52.56 o 
   4   2   3     6793.84     6481.86    108.41 o 
   6   2   3       13.22        9.41      2.13 o 
   8   2   3      147.94      151.59      8.98 o 
  10   2   3     2383.25     2349.73     74.65 o 
  12   2   3      112.47      116.22      7.36 o 
  14   2   3        7.16        5.88      3.43 o 
 -17   3   3       87.17       75.51      9.42 o 
 -15   3   3       59.57       50.41      8.71 o 
 -13   3   3      193.62      214.33      5.54 o 
 -11   3   3     1142.82     1133.29     18.29 o 
  -9   3   3      186.99      207.88      3.13 o 
  -7   3   3     2673.59     2787.40     46.92 o 
  -5   3   3     2334.03     2193.76     24.84 o 
  -3   3   3      115.40      136.15      2.85 o 
  -1   3   3     1241.82     1291.01     17.70 o 
   1   3   3      269.89      190.14      3.31 o 
   3   3   3      283.37      242.67      4.95 o 
   5   3   3      327.02      418.54      6.99 o 
   7   3   3     1623.35     1486.34     24.72 o 
   9   3   3        8.68        9.73      2.27 o 
  11   3   3       13.25       20.47      4.95 o 
  13   3   3     1579.16     1550.78     47.10 o 
  15   3   3        2.28        1.14      3.58 o 
 -16   4   3       34.26       30.36      7.03 o 
 -14   4   3      325.00      291.14     18.25 o 
 -12   4   3        7.21        8.25      1.48 o 
 -10   4   3      153.33      175.11      3.95 o 
  -8   4   3      224.89      212.72      4.24 o 
  -6   4   3      779.89      900.11     13.08 o 
  -4   4   3     1202.29     1288.05     16.49 o 
  -2   4   3     1730.26     1799.34     34.77 o 
   0   4   3      367.67      371.52      7.28 o 
   2   4   3      352.15      328.70      7.14 o 
   4   4   3     1117.61     1094.95     21.44 o 
   6   4   3       35.82       41.19      3.99 o 
   8   4   3       44.23       47.67      4.71 o 
  10   4   3     1769.90     1719.98     32.78 o 
  12   4   3        8.34        6.10      3.02 o 
  14   4   3       54.06       53.14      5.44 o 
 -15   5   3       21.42       23.22      5.93 o 
 -13   5   3      195.64      185.61     12.58 o 
 -11   5   3      508.77      491.28      9.41 o 
  -9   5   3       73.37       78.41      3.18 o 
  -7   5   3       33.36       49.63      6.03 o 
  -5   5   3      463.06      445.97     11.79 o 
  -3   5   3      115.41       92.95      3.92 o 
  -1   5   3      983.92     1046.08     24.61 o 
   1   5   3     1048.55     1091.75     16.64 o 
   3   5   3     1090.30     1141.20     18.79 o 
   5   5   3        2.05        2.83      2.19 o 
   7   5   3     1121.79     1165.67     36.01 o 
   9   5   3       64.95       59.81      6.98 o 
  11   5   3        2.62        3.13      2.14 o 
  13   5   3      171.90      163.02      9.61 o 
 -14   6   3       52.28       49.41      9.76 o 
 -12   6   3        0.85        1.10      3.19 o 
 -10   6   3       42.85       47.98      3.94 o 
  -8   6   3       56.19       72.01      6.46 o 
  -6   6   3        6.19        9.23      2.41 o 
  -4   6   3        2.90       11.44      2.64 o 
  -2   6   3     1266.31     1300.14     37.34 o 
   0   6   3       44.84       50.94      3.13 o 
   2   6   3      232.84      228.33      7.22 o 
   4   6   3      923.00      975.91     28.32 o 
   6   6   3       64.27       59.59      5.79 o 
   8   6   3      112.61      116.02      6.66 o 
  10   6   3      238.40      235.29     11.77 o 
  12   6   3       23.40       21.12      5.49 o 
 -11   7   3       23.78       25.74      8.22 o 
  -9   7   3        1.30        4.03      3.21 o 
  -7   7   3      114.83      135.17      7.09 o 
  -5   7   3      455.86      455.94     22.34 o 
  -3   7   3        3.06        6.44      2.99 o 
  -1   7   3        1.21        2.31      2.00 o 
   1   7   3      459.99      503.78     15.90 o 
   3   7   3       62.29       47.29      4.84 o 
   5   7   3       31.71       40.31      5.91 o 
   7   7   3      131.36      155.26      9.83 o 
   9   7   3        4.01        4.98      3.54 o 
 -10   8   3        3.51        7.79      5.93 o 
  -8   8   3       36.21       33.96      9.02 o 
  -6   8   3       10.06        2.97      3.04 o 
  -4   8   3       74.38       79.29     14.37 o 
  -2   8   3       93.99      100.00      8.08 o 
   0   8   3        4.16        2.64      3.31 o 
   2   8   3       35.18       36.00      4.87 o 
   4   8   3      224.10      253.85     13.31 o 
   6   8   3        0.67       -0.77      3.04 o 
  -5   9   3       43.56       33.85      6.33 o 
  -3   9   3        0.34        1.49      2.81 o 
  -1   9   3       60.59        8.62      7.30 o 
   1   9   3       18.22        6.66      3.95 o 
   3   9   3        7.12        9.79      3.77 o 
 -18   0   4        1.73        2.30      7.18 o 
 -16   0   4       13.44       15.95      4.10 o 
 -14   0   4     1261.73     1180.11     50.57 o 
 -12   0   4      647.63      639.12     13.29 o 
 -10   0   4     1149.17     1065.66     23.27 o 
  -8   0   4      540.85      510.37      7.92 o 
  -6   0   4     3110.69     3295.49     55.95 o 
  -4   0   4      655.30      606.60     22.41 o 
  -2   0   4    12796.54    11552.43    321.30 o 
   0   0   4     9982.83     8967.45    461.85 o 
   2   0   4     1930.72     2052.28     34.76 o 
   4   0   4     4868.99     4639.91    105.86 o 
   6   0   4      597.47      554.05     16.42 o 
   8   0   4      389.56      458.47     14.83 o 
  10   0   4      680.29      824.82     24.58 o 
  12   0   4      222.74      238.12     16.27 o 
  14   0   4        2.28        2.94      4.57 o 
 -17   1   4      884.52      866.97     31.01 o 
 -15   1   4       90.09       79.15     18.24 o 
 -13   1   4       33.74       34.83      1.88 o 
 -11   1   4     1736.16     1602.38     31.54 o 
  -9   1   4     1283.17     1211.95     24.92 o 
  -7   1   4        9.26        6.17      1.25 o 
  -5   1   4      555.53      485.68      6.21 o 
  -3   1   4     5404.55     5127.47     65.49 o 
  -1   1   4       32.17       30.57      1.39 o 
   1   1   4     4994.51     4975.75     74.50 o 
   3   1   4     1091.31      957.60     14.85 o 
   5   1   4       33.13       34.16      1.85 o 
   7   1   4     3894.84     3988.23     79.72 o 
   9   1   4     1344.77     1245.68     19.46 o 
  11   1   4       46.21       41.44      3.30 o 
  13   1   4      254.46      260.53     21.00 o 
  15   1   4      705.20      752.61     30.39 o 
 -18   2   4       28.39       24.89      7.24 o 
 -16   2   4       44.51       42.07      4.41 o 
 -14   2   4      931.15      891.21     27.73 o 
 -12   2   4      299.61      307.10      8.92 o 
 -10   2   4      128.40      138.48      5.64 o 
  -8   2   4     4565.52     4501.29     81.01 o 
  -6   2   4     5236.82     5217.23     82.77 o 
  -4   2   4      876.39      922.15      9.34 o 
  -2   2   4     1114.41      981.36      9.49 o 
   0   2   4      784.69      701.10     12.96 o 
   2   2   4     3055.75     3121.28     53.29 o 
   4   2   4     3430.48     3423.50     61.15 o 
   6   2   4     1077.48      975.81     16.29 o 
   8   2   4      552.32      504.72     25.33 o 
  10   2   4      505.04      539.81     18.81 o 
  12   2   4     1323.60     1365.17     57.84 o 
  14   2   4        3.25        2.20      3.56 o 
 -17   3   4      430.07      426.42     19.80 o 
 -15   3   4      378.04      390.00     14.04 o 
 -13   3   4       41.31       33.04      4.55 o 
 -11   3   4      922.59      884.28     21.69 o 
  -9   3   4      736.87      683.42     15.01 o 
  -7   3   4        8.62       10.49      2.33 o 
  -5   3   4     4638.29     4535.80     80.40 o 
  -3   3   4       25.80       33.62      2.57 o 
  -1   3   4      390.93      386.58      5.97 o 
   1   3   4     1642.86     1533.43     18.85 o 
   3   3   4     2926.88     2974.93     43.06 o 
   5   3   4      212.16      228.09      6.49 o 
   7   3   4      303.57      305.90      6.20 o 
   9   3   4     1619.80     1607.98     31.51 o 
  11   3   4       13.45       17.30      3.93 o 
  13   3   4      720.08      695.60     36.86 o 
 -16   4   4        0.88        3.18      3.45 o 
 -14   4   4      426.48      405.03     17.67 o 
 -12   4   4      497.75      497.20     18.39 o 
 -10   4   4        2.88        7.91      3.78 o 
  -8   4   4     1473.23     1552.68     31.07 o 
  -6   4   4      531.89      486.81     11.36 o 
  -4   4   4      302.71      329.26      6.23 o 
  -2   4   4     3180.19     3178.74     67.48 o 
   0   4   4      846.77      838.25     14.68 o 
   2   4   4      150.40      142.28      3.93 o 
   4   4   4      439.62      452.06      9.41 o 
   6   4   4     1208.78     1194.83     22.59 o 
   8   4   4       13.97       16.83      4.04 o 
  10   4   4      327.62      322.33     10.48 o 
  12   4   4      341.18      332.13     12.10 o 
 -15   5   4        6.75        7.52      5.52 o 
 -13   5   4       19.04       20.66      4.64 o 
 -11   5   4      712.23      717.09     32.41 o 
  -9   5   4      314.64      280.87     14.37 o 
  -7   5   4       68.53       68.94      3.39 o 
  -5   5   4      267.55      286.86      7.89 o 
  -3   5   4     1567.53     1569.87     34.64 o 
  -1   5   4       91.52       90.97      4.56 o 
   1   5   4      854.25      852.69     19.52 o 
   3   5   4      153.23      189.91      9.91 o 
   5   5   4        6.48        7.23      2.79 o 
   7   5   4     1166.89     1122.82     26.97 o 
   9   5   4      540.20      526.67     15.89 o 
  11   5   4        3.31        1.77      4.85 o 
 -14   6   4      214.36      204.02     19.80 o 
 -12   6   4       16.93       14.28      5.35 o 
 -10   6   4       49.63       53.84      3.43 o 
  -8   6   4      251.71      276.37     13.27 o 
  -6   6   4      563.79      539.65     27.19 o 
  -4   6   4        1.15        0.94      1.92 o 
  -2   6   4      517.53      539.96     17.53 o 
   0   6   4      765.88      814.37     19.64 o 
   2   6   4       56.27       52.66      3.65 o 
   4   6   4      902.03      882.04     18.49 o 
   6   6   4       80.96      106.65      7.32 o 
   8   6   4        1.90        1.07      2.97 o 
  10   6   4      115.13       96.03     14.43 o 
 -11   7   4       93.27      112.40     13.26 o 
  -9   7   4       54.96       46.69      5.88 o 
  -7   7   4       26.27       32.75      3.85 o 
  -5   7   4      189.39      202.05     10.09 o 
  -3   7   4      174.45      188.96      9.99 o 
  -1   7   4       79.93       78.53      5.02 o 
   1   7   4      464.60      500.58     16.29 o 
   3   7   4      318.51      357.37     16.83 o 
   5   7   4        8.19       10.52      4.54 o 
   7   7   4      121.54      118.19      8.63 o 
   9   7   4       58.25       53.14      9.11 o 
 -10   8   4        9.79       10.30      6.48 o 
  -8   8   4      155.53      171.59     16.00 o 
  -6   8   4       76.37       58.87      6.10 o 
  -4   8   4        1.52        2.69      3.41 o 
  -2   8   4      114.95      117.47     14.43 o 
   0   8   4       63.12       58.92     11.36 o 
   2   8   4        3.26        4.61      4.24 o 
   4   8   4      102.75      100.49      6.82 o 
   6   8   4       79.04       85.57     10.02 o 
  -5   9   4       98.59       89.10     16.84 o 
  -3   9   4       16.00        7.19      3.83 o 
  -1   9   4       10.64        6.26      4.06 o 
   1   9   4       25.76       22.28      5.96 o 
 -18   0   5      449.17      536.31     38.78 o 
 -16   0   5        4.19        3.19      2.28 o 
 -14   0   5     1748.32     1481.16     46.12 o 
 -12   0   5     4109.94     3724.62     65.90 o 
 -10   0   5     1554.20     1683.32     37.45 o 
  -8   0   5      162.32      165.97      4.25 o 
  -6   0   5     1509.05     1430.97     59.61 o 
  -4   0   5     9885.83     9909.36    321.76 o 
  -2   0   5     1517.91     1380.97     20.78 o 
   0   0   5    11119.15    10225.96    437.08 o 
   2   0   5      128.82      189.33      3.72 o 
   4   0   5      142.50      171.61     11.20 o 
   6   0   5     5783.17     6070.61    161.75 o 
   8   0   5     1307.18     1110.97     34.54 o 
  10   0   5     1390.63     1269.02     42.13 o 
  12   0   5      752.46      732.09     27.73 o 
  14   0   5      348.73      366.12     14.88 o 
 -17   1   5      247.51      229.46     13.42 o 
 -15   1   5     1047.57      956.21     27.66 o 
 -13   1   5       58.72       52.10      3.55 o 
 -11   1   5      762.81      707.16     11.94 o 
  -9   1   5     2543.28     2531.22     67.53 o 
  -7   1   5      979.93     1036.98     20.18 o 
  -5   1   5      287.10      238.85      2.84 o 
  -3   1   5    18003.18    18256.18    399.03 o 
  -1   1   5    12375.98    12811.77    201.80 o 
   1   1   5     1014.69      950.93     12.60 o 
   3   1   5     5596.18     5522.55    113.74 o 
   5   1   5      696.22      644.96     25.23 o 
   7   1   5     1363.36     1223.86     37.65 o 
   9   1   5     1843.90     1798.96     42.04 o 
  11   1   5      174.10      161.08     10.98 o 
  13   1   5       11.76       10.39      4.66 o 
 -18   2   5      377.67      368.86     29.99 o 
 -16   2   5      258.34      245.47     17.03 o 
 -14   2   5      695.35      599.50     25.80 o 
 -12   2   5     2561.30     2304.00     53.92 o 
 -10   2   5      221.57      223.36      5.88 o 
  -8   2   5     1108.49     1181.00     21.32 o 
  -6   2   5     8637.51     8866.64    178.57 o 
  -4   2   5      766.94      792.00     12.21 o 
  -2   2   5      301.26      264.70      4.49 o 
   0   2   5     2584.74     2415.22     33.26 o 
   2   2   5     3587.27     3568.44     54.41 o 
   4   2   5      873.20      924.98     21.40 o 
   6   2   5     1365.73     1369.15     24.84 o 
   8   2   5      550.96      462.17     18.67 o 
  10   2   5      481.99      390.48     19.92 o 
  12   2   5     2712.20     2473.92    152.40 o 
  14   2   5      172.95      173.68     12.93 o 
 -17   3   5      191.09      175.81     10.02 o 
 -15   3   5      879.62      800.40     43.78 o 
 -13   3   5       45.27       48.86      4.41 o 
 -11   3   5        3.17       18.35      8.18 o 
  -9   3   5     3843.45     3710.36     77.43 o 
  -7   3   5      304.10      289.17      7.05 o 
  -5   3   5     1540.23     1715.76     24.61 o 
  -3   3   5     4158.02     4287.03     70.47 o 
  -1   3   5     2612.79     2662.05     82.80 o 
   1   3   5     3794.40     3849.82     52.19 o 
   3   3   5     2268.00     2188.94     38.24 o 
   5   3   5     1817.03     1741.24     31.45 o 
   7   3   5       13.80       15.97      5.52 o 
   9   3   5     1503.39     1458.93     45.46 o 
  11   3   5      297.96      290.13     10.62 o 
  13   3   5        4.52        4.39      4.65 o 
 -16   4   5       43.72       33.83      6.92 o 
 -14   4   5      366.14      345.01     21.51 o 
 -12   4   5     2117.62     2072.67     68.63 o 
 -10   4   5      211.04      205.99     10.42 o 
  -8   4   5       65.47       67.81      5.80 o 
  -6   4   5     2411.15     2511.51     66.72 o 
  -4   4   5      564.69      543.61     13.86 o 
  -2   4   5     1421.95     1351.01     28.52 o 
   0   4   5     1292.04     1235.59     21.66 o 
   2   4   5      367.14      404.04      7.51 o 
   4   4   5       97.13      107.88      4.32 o 
   6   4   5     1577.54     1485.97     35.74 o 
   8   4   5      785.42      784.32     22.75 o 
  10   4   5       85.61       77.51      7.49 o 
  12   4   5      981.80      912.13     33.75 o 
 -15   5   5      264.23      258.86     16.79 o 
 -13   5   5       31.42       28.94      5.17 o 
 -11   5   5      264.26      293.10     12.98 o 
  -9   5   5      748.55      723.45     32.88 o 
  -7   5   5       40.80       31.26      2.44 o 
  -5   5   5       40.97       55.71      3.13 o 
  -3   5   5     3968.42     3886.53    137.79 o 
  -1   5   5     1824.24     1829.30     60.00 o 
   1   5   5      101.31      134.85      5.03 o 
   3   5   5     1024.39     1028.63     18.24 o 
   5   5   5      162.73      168.03      7.78 o 
   7   5   5      331.86      337.86     14.85 o 
   9   5   5      665.33      668.25     23.79 o 
  11   5   5       12.50       12.64      5.67 o 
 -14   6   5      201.16      183.22     15.25 o 
 -12   6   5      433.60      424.21     19.19 o 
 -10   6   5      109.73       83.83      5.21 o 
  -8   6   5       95.57       97.20      4.58 o 
  -6   6   5      521.52      553.14     36.55 o 
  -4   6   5      380.76      368.62     18.10 o 
  -2   6   5        1.43        4.20      2.92 o 
   0   6   5     1389.59     1395.17     32.06 o 
   2   6   5       42.21       58.10      5.01 o 
   4   6   5       53.05       60.30      5.51 o 
   6   6   5      706.01      729.24     21.94 o 
   8   6   5       42.89       41.80      6.89 o 
  10   6   5      136.62      109.63     11.13 o 
 -11   7   5       25.35       20.69      6.63 o 
  -9   7   5      257.21      292.79     20.15 o 
  -7   7   5      137.87      127.44     13.55 o 
  -5   7   5       20.08       24.95      4.31 o 
  -3   7   5      483.98      458.50     25.68 o 
  -1   7   5      182.96      177.21     12.38 o 
   1   7   5       92.88      108.53      6.97 o 
   3   7   5      861.98      904.49     34.65 o 
   5   7   5        7.94       12.22      4.28 o 
   7   7   5        1.59        6.72      5.18 o 
  -8   8   5       21.57       25.58      8.45 o 
  -6   8   5      274.24      278.86     33.11 o 
  -4   8   5       11.00       10.42      3.18 o 
  -2   8   5        8.49        4.79      2.60 o 
   0   8   5      166.78      172.17     13.23 o 
   2   8   5       54.58       52.26      9.28 o 
   4   8   5        9.50        9.80      4.17 o 
 -18   0   6      393.81      446.11     35.62 o 
 -16   0   6        8.67       16.09      9.19 o 
 -14   0   6       90.61       79.95      3.60 o 
 -12   0   6     1789.67     1832.38     42.67 o 
 -10   0   6     1388.61     1410.23     27.94 o 
  -8   0   6      149.30      120.75      5.46 o 
  -6   0   6       39.94       37.91      3.16 o 
  -4   0   6    10115.06    10041.73    226.75 o 
  -2   0   6     1690.37     1736.36     29.76 o 
   0   0   6      684.49      663.07     26.57 o 
   2   0   6     3366.02     3183.18     53.33 o 
   4   0   6        6.37       13.12      4.18 o 
   6   0   6     4599.58     4405.49    110.39 o 
   8   0   6     1016.84     1079.38     31.58 o 
  10   0   6      125.27      109.59     11.07 o 
  12   0   6        2.50        7.99      6.91 o 
 -17   1   6        7.58        7.99      2.91 o 
 -15   1   6      858.96      753.80     29.72 o 
 -13   1   6      815.69      752.77     15.62 o 
 -11   1   6      252.76      252.31      6.97 o 
  -9   1   6     2363.16     2311.06     40.14 o 
  -7   1   6     3888.16     3848.02     47.77 o 
  -5   1   6      227.68      181.24      4.50 o 
  -3   1   6       17.06       12.98      1.50 o 
  -1   1   6     3349.25     2984.31     31.92 o 
   1   1   6       59.03       67.74      2.77 o 
   3   1   6     2332.00     2317.47     35.07 o 
   5   1   6     2927.38     2900.89     58.84 o 
   7   1   6       96.23       88.36      6.54 o 
   9   1   6      580.70      633.91     21.19 o 
  11   1   6      539.37      521.73     33.90 o 
  13   1   6        3.05        1.42      5.15 o 
 -18   2   6      335.15      336.14     47.40 o 
 -16   2   6      139.11      153.45     11.16 o 
 -14   2   6      148.10      140.85      6.79 o 
 -12   2   6      282.90      292.08     10.07 o 
 -10   2   6     1790.21     1770.65     33.93 o 
  -8   2   6      208.55      203.18      7.12 o 
  -6   2   6     3250.52     3179.92     44.64 o 
  -4   2   6     1311.05     1347.78     19.11 o 
  -2   2   6        4.57       13.70      3.48 o 
   0   2   6     2126.25     2026.71     23.03 o 
   2   2   6     4884.98     4643.10     80.69 o 
   4   2   6     1131.70     1099.68     24.23 o 
   6   2   6      122.16      156.11     17.09 o 
   8   2   6      702.65      736.29     20.89 o 
  10   2   6       27.90       19.39      3.98 o 
  12   2   6      188.49      239.50     16.92 o 
 -17   3   6       22.45       20.42      4.89 o 
 -15   3   6      356.56      326.15     12.14 o 
 -13   3   6      767.12      698.34     32.84 o 
 -11   3   6       14.44       13.20      4.03 o 
  -9   3   6     2289.17     2289.93     53.26 o 
  -7   3   6     3999.64     4048.15     60.81 o 
  -5   3   6      111.64      127.51      3.24 o 
  -3   3   6      185.43      156.69      4.18 o 
  -1   3   6      150.82      111.47      4.41 o 
   1   3   6     1929.60     1822.88     22.53 o 
   3   3   6     1184.63     1193.59     18.73 o 
   5   3   6     1614.64     1600.71     31.20 o 
   7   3   6        6.59        9.48      4.51 o 
   9   3   6       55.53       62.94     10.29 o 
  11   3   6     1463.33     1488.11     42.72 o 
 -16   4   6       20.39       19.08      8.21 o 
 -14   4   6       21.18       15.64      6.37 o 
 -12   4   6      416.60      393.29     14.00 o 
 -10   4   6      993.13     1057.72     33.21 o 
  -8   4   6       62.48       70.57      7.20 o 
  -6   4   6      959.33      933.56     15.76 o 
  -4   4   6     1644.38     1667.91     35.47 o 
  -2   4   6      263.67      270.86      7.36 o 
   0   4   6      823.04      799.75     16.32 o 
   2   4   6      937.63      857.10     12.20 o 
   4   4   6      260.02      232.95     10.38 o 
   6   4   6      213.68      219.24     11.33 o 
   8   4   6      784.10      816.81     21.53 o 
  10   4   6       89.08       85.55      9.56 o 
  12   4   6       15.10       18.54      7.51 o 
 -15   5   6      221.45      204.48     11.23 o 
 -13   5   6      328.61      309.70     14.09 o 
 -11   5   6      113.05      123.44      9.02 o 
  -9   5   6      449.84      486.95     17.21 o 
  -7   5   6      412.28      404.31     13.19 o 
  -5   5   6        9.39       13.09      2.70 o 
  -3   5   6      253.64      270.95      8.37 o 
  -1   5   6     1217.82     1188.66     28.36 o 
   1   5   6       30.27       36.26      3.26 o 
   3   5   6      263.98      288.19      7.65 o 
   5   5   6     1027.94     1034.21     35.02 o 
   7   5   6       65.17       57.51      6.56 o 
   9   5   6      143.23      135.82     15.68 o 
  11   5   6      139.52      124.28     20.41 o 
 -14   6   6       29.53       24.30      6.56 o 
 -12   6   6      214.54      225.85     13.83 o 
 -10   6   6      178.56      187.06     10.56 o 
  -8   6   6       41.31       31.26      4.30 o 
  -6   6   6       68.90       77.53      5.17 o 
  -4   6   6      747.15      717.39     33.23 o 
  -2   6   6        2.60        2.23      2.51 o 
   0   6   6      250.25      261.29      9.94 o 
   2   6   6     1030.93     1045.31     24.22 o 
   4   6   6       30.35       35.46      4.29 o 
   6   6   6      165.32      151.62     11.93 o 
   8   6   6       66.68       66.90      9.50 o 
 -11   7   6        1.43        3.60      3.60 o 
  -9   7   6      252.76      309.10     21.48 o 
  -7   7   6      269.38      225.72     25.11 o 
  -5   7   6       21.40       28.32      3.74 o 
  -3   7   6       15.37        7.06      2.95 o 
  -1   7   6      303.98      335.12     12.86 o 
   1   7   6        4.90        4.29      2.55 o 
   3   7   6      251.22      253.83     11.57 o 
   5   7   6      217.01      216.69     13.17 o 
   7   7   6       16.14       12.83      4.46 o 
  -8   8   6        1.94        5.75      7.10 o 
  -6   8   6      125.60      116.09     10.19 o 
  -4   8   6       98.58      101.44     12.66 o 
  -2   8   6        3.22        2.38      2.35 o 
   0   8   6       71.03       65.06     11.88 o 
   2   8   6      207.86      213.37     10.42 o 
   4   8   6        1.84        0.82      3.67 o 
 -18   0   7       48.42       33.32     21.83 o 
 -16   0   7      381.06      443.82     30.74 o 
 -14   0   7       35.24       48.49      3.27 o 
 -12   0   7     1314.18     1200.71     38.49 o 
 -10   0   7     1939.59     1829.47     59.61 o 
  -8   0   7       81.27      101.69      6.30 o 
  -6   0   7       64.64       53.38      2.55 o 
  -4   0   7     4961.62     4833.56     86.37 o 
  -2   0   7     3958.61     3812.48     79.63 o 
   0   0   7      837.24      963.41     53.00 o 
   2   0   7     7035.93     6764.36    131.76 o 
   4   0   7     4067.06     3780.98     69.06 o 
   6   0   7      553.33      528.15     14.86 o 
   8   0   7     1109.62     1273.59     44.74 o 
  10   0   7       87.46      106.22     11.98 o 
  12   0   7        1.72        1.79      5.27 o 
 -17   1   7       11.85       17.76      9.44 o 
 -15   1   7       39.13       34.15      5.90 o 
 -13   1   7      778.93      775.58     27.56 o 
 -11   1   7      332.15      319.74      9.35 o 
  -9   1   7     1833.99     1723.41     22.26 o 
  -7   1   7     4816.55     4649.90     62.17 o 
  -5   1   7     1387.55     1394.22     22.93 o 
  -3   1   7       46.66       57.59      2.12 o 
  -1   1   7     4356.71     4425.67     59.82 o 
   1   1   7     1767.52     1753.89     27.40 o 
   3   1   7      220.30      234.14      7.25 o 
   5   1   7     2062.87     2085.21     34.17 o 
   7   1   7      843.96      836.84     22.48 o 
   9   1   7        2.41        4.98      2.50 o 
  11   1   7      214.93      273.61     19.74 o 
 -18   2   7      192.19      219.75     26.72 o 
 -16   2   7      371.30      372.59     21.87 o 
 -14   2   7       38.59       42.23      4.03 o 
 -12   2   7       52.99       42.18      4.71 o 
 -10   2   7     2698.47     2534.50     53.56 o 
  -8   2   7      787.63      800.26     19.11 o 
  -6   2   7      192.01      201.61      5.24 o 
  -4   2   7     2285.52     2267.26     29.59 o 
  -2   2   7       24.16       20.80      1.62 o 
   0   2   7      429.85      410.10      7.94 o 
   2   2   7     6366.35     6333.50    117.44 o 
   4   2   7     4441.79     4326.06     84.23 o 
   6   2   7        7.70        6.42      3.96 o 
   8   2   7      295.81      316.50     14.28 o 
  10   2   7      922.14      985.10     45.06 o 
  12   2   7        1.35        0.16      4.73 o 
 -17   3   7       81.66       74.66      7.20 o 
 -15   3   7       14.26       18.86      4.26 o 
 -13   3   7      287.85      292.95     11.22 o 
 -11   3   7      171.70      168.20      8.43 o 
  -9   3   7      585.76      576.36     15.21 o 
  -7   3   7     7727.74     7813.65    133.16 o 
  -5   3   7       91.60       86.27      3.86 o 
  -3   3   7       26.53       33.69      2.70 o 
  -1   3   7     1935.23     1951.66     32.59 o 
   1   3   7     1400.30     1406.57     23.80 o 
   3   3   7      125.04      114.30      5.59 o 
   5   3   7      161.21      161.58      8.32 o 
   7   3   7      902.91      919.27     32.34 o 
   9   3   7       58.61       60.77      9.42 o 
  11   3   7      531.42      572.86     26.72 o 
 -16   4   7      204.91      183.97     19.88 o 
 -14   4   7       77.38       74.32      7.13 o 
 -12   4   7       75.43       83.80      9.46 o 
 -10   4   7     1171.17     1207.51     49.75 o 
  -8   4   7       63.25       62.42      5.43 o 
  -6   4   7       21.88       24.97      2.27 o 
  -4   4   7     2802.68     2883.57     53.52 o 
  -2   4   7      193.50      186.81      7.12 o 
   0   4   7        6.13        8.07      1.56 o 
   2   4   7     1384.31     1476.97     28.66 o 
   4   4   7     2354.27     2350.83     42.12 o 
   6   4   7      169.53      172.40     10.95 o 
   8   4   7      404.68      395.40     16.15 o 
  10   4   7      249.43      252.18     16.16 o 
 -15   5   7       15.84       18.35      4.89 o 
 -13   5   7      307.80      296.22     19.92 o 
 -11   5   7       65.53       65.30      6.56 o 
  -9   5   7      153.71      169.11      9.75 o 
  -7   5   7     1276.08     1333.21     39.33 o 
  -5   5   7      759.51      734.44     24.97 o 
  -3   5   7       38.14       34.56      4.28 o 
  -1   5   7     1017.60     1002.46     22.55 o 
   1   5   7      115.22      132.80      5.61 o 
   3   5   7      130.81      126.55      6.49 o 
   5   5   7      817.10      808.06     19.23 o 
   7   5   7      437.66      414.93     19.75 o 
   9   5   7        3.33        9.24      5.88 o 
 -12   6   7       62.60       59.62      7.63 o 
 -10   6   7      337.95      378.42     14.68 o 
  -8   6   7       83.24       81.83      6.22 o 
  -6   6   7        6.11        6.70      2.02 o 
  -4   6   7      425.19      440.22     16.82 o 
  -2   6   7      307.84      306.40     16.34 o 
   0   6   7       94.37       97.16      7.27 o 
   2   6   7     1100.87     1089.35     28.37 o 
   4   6   7      476.80      525.25     17.62 o 
   6   6   7       42.58       41.88      6.95 o 
   8   6   7      299.85      277.83     12.97 o 
 -11   7   7        0.45       -0.47      3.25 o 
  -9   7   7      137.33      144.71     16.44 o 
  -7   7   7      672.07      801.26     60.17 o 
  -5   7   7      180.40      167.98     12.47 o 
  -3   7   7       38.40       32.55      4.66 o 
  -1   7   7      278.37      278.16     16.18 o 
   1   7   7      203.33      210.86     10.45 o 
   3   7   7       16.29       15.56      5.24 o 
   5   7   7      155.04      156.98     19.00 o 
  -6   8   7        3.67        3.51      3.32 o 
  -4   8   7      153.30      143.51     12.82 o 
  -2   8   7        4.15        6.40      3.70 o 
   0   8   7        1.92        3.62      3.07 o 
   2   8   7      200.43      181.87     25.34 o 
 -18   0   8       62.61       79.28     17.52 o 
 -16   0   8      679.08      700.34     58.60 o 
 -14   0   8      643.21      657.89     13.53 o 
 -12   0   8        9.68       15.43      3.71 o 
 -10   0   8      391.15      343.12      8.77 o 
  -8   0   8      205.25      231.63      6.27 o 
  -6   0   8      143.54      147.44      5.62 o 
  -4   0   8     1409.50     1262.33     30.59 o 
  -2   0   8     8891.50     8223.85    201.46 o 
   0   0   8      811.74      762.39     25.57 o 
   2   0   8     4455.98     4526.48     95.80 o 
   4   0   8      290.93      255.56      8.01 o 
   6   0   8       53.32       55.13      3.18 o 
   8   0   8      616.85      580.32     41.70 o 
  10   0   8      288.07      303.05     20.51 o 
 -17   1   8      185.12      245.35     21.84 o 
 -15   1   8       49.43       49.98      5.31 o 
 -13   1   8      835.59      806.86     18.30 o 
 -11   1   8        5.07        8.27      2.93 o 
  -9   1   8     2697.54     2647.64     33.89 o 
  -7   1   8       80.20       72.02      2.51 o 
  -5   1   8     3836.34     3943.97     54.37 o 
  -3   1   8      705.12      728.84      9.92 o 
  -1   1   8       26.44       38.31      3.92 o 
   1   1   8     2844.20     2892.75     45.11 o 
   3   1   8        4.67        7.25      2.25 o 
   5   1   8       51.04       48.94      4.08 o 
   7   1   8     1550.28     1483.84     45.73 o 
   9   1   8      256.97      257.87     16.66 o 
  11   1   8       10.54       16.63     11.42 o 
 -16   2   8      416.05      387.11     25.69 o 
 -14   2   8      305.63      313.11      9.79 o 
 -12   2   8      131.06      129.48      6.03 o 
 -10   2   8      366.10      347.01      8.13 o 
  -8   2   8     2389.31     2459.07     32.85 o 
  -6   2   8       78.91       88.08      4.33 o 
  -4   2   8      542.82      523.61      7.61 o 
  -2   2   8     2997.07     3011.62     39.52 o 
   0   2   8        4.07       11.61      3.83 o 
   2   2   8      791.39      799.41     16.28 o 
   4   2   8       17.35       19.41      2.78 o 
   6   2   8        3.10        6.11      3.34 o 
   8   2   8       37.11       39.89     12.13 o 
  10   2   8     1345.87     1407.75     54.00 o 
 -17   3   8      155.99      138.12     12.65 o 
 -15   3   8       67.03       70.12      8.21 o 
 -13   3   8       79.39       91.30      5.35 o 
 -11   3   8       57.46       60.79      7.43 o 
  -9   3   8     1438.98     1442.02     35.34 o 
  -7   3   8       63.26       64.13      3.42 o 
  -5   3   8     1794.06     1913.10     26.90 o 
  -3   3   8       90.93       79.39      4.02 o 
  -1   3   8      631.02      600.02     22.71 o 
   1   3   8     1423.71     1377.88     23.76 o 
   3   3   8      338.46      321.67      9.82 o 
   5   3   8      104.90       94.44      5.49 o 
   7   3   8      703.40      667.45     28.49 o 
   9   3   8      357.11      376.34     21.38 o 
 -16   4   8      154.31      144.59     11.69 o 
 -14   4   8      259.20      288.42     17.87 o 
 -12   4   8       12.06        8.54      4.02 o 
 -10   4   8       66.88       72.46      6.88 o 
  -8   4   8      741.45      713.28     20.08 o 
  -6   4   8       27.03       26.81      2.95 o 
  -4   4   8      928.46      975.77     19.47 o 
  -2   4   8     1656.56     1698.78     32.30 o 
   0   4   8      223.08      223.66      8.60 o 
   2   4   8      671.36      644.98     16.59 o 
   4   4   8       45.70       38.17      4.80 o 
   6   4   8       97.46       93.92      8.17 o 
   8   4   8        2.89        4.84      3.24 o 
 -15   5   8        6.76        6.61     10.63 o 
 -13   5   8      213.27      227.47     17.99 o 
 -11   5   8        7.16       14.89      4.02 o 
  -9   5   8      641.94      656.99     22.27 o 
  -7   5   8       29.27       31.56      3.04 o 
  -5   5   8     1031.35     1036.30     37.61 o 
  -3   5   8      111.35      104.46      7.10 o 
  -1   5   8        9.29       10.61      2.33 o 
   1   5   8      590.78      554.82     10.94 o 
   3   5   8        7.34        9.68      3.94 o 
   5   5   8       57.01       59.36      6.37 o 
   7   5   8      660.01      635.20     22.66 o 
 -12   6   8       10.26       13.75      5.06 o 
 -10   6   8      118.40      133.97     11.29 o 
  -8   6   8      140.32      160.78     11.98 o 
  -6   6   8        9.11        5.54      2.16 o 
  -4   6   8       35.03       34.96      5.48 o 
  -2   6   8      843.69      814.30     31.59 o 
   0   6   8       78.34       70.99      5.72 o 
   2   6   8      254.11      223.36     16.85 o 
   4   6   8      120.56      137.89     11.69 o 
   6   6   8       28.48       28.18      5.34 o 
  -9   7   8       70.68       51.23     11.60 o 
  -7   7   8        4.16        9.81      6.31 o 
  -5   7   8      112.30       88.44      8.25 o 
  -3   7   8        5.22        7.00      4.69 o 
  -1   7   8        4.48        7.42      3.32 o 
   1   7   8      544.83      531.50     32.40 o 
   3   7   8        2.33        3.89      4.38 o 
  -4   8   8       31.63       28.13      6.46 o 
  -2   8   8       98.28       88.49      6.10 o 
 -16   0   9        5.57        4.31      7.18 o 
 -14   0   9      933.54      900.56     41.08 o 
 -12   0   9      279.52      284.63      8.00 o 
 -10   0   9       56.44       45.60      2.00 o 
  -8   0   9      192.37      193.92      6.57 o 
  -6   0   9      884.38      873.01     15.97 o 
  -4   0   9      627.10      550.96     13.13 o 
  -2   0   9     1911.99     1921.86     37.75 o 
   0   0   9     1976.17     2077.46     83.59 o 
   2   0   9       70.81       74.97     17.52 o 
   4   0   9     4097.97     4143.43    184.71 o 
   6   0   9     1816.43     1753.72     73.25 o 
   8   0   9      106.70       97.21     65.50 o 
  10   0   9       47.97       54.58     16.95 o 
 -17   1   9      282.46      281.69     23.09 o 
 -15   1   9      157.99      175.33     15.59 o 
 -13   1   9      152.46      138.47      7.43 o 
 -11   1   9     1707.17     1643.38     31.94 o 
  -9   1   9     1280.89     1346.99     18.13 o 
  -7   1   9      791.18      747.42      8.82 o 
  -5   1   9     1886.49     1769.99     25.12 o 
  -3   1   9     1326.73     1347.55     20.19 o 
  -1   1   9       28.06       27.92      5.31 o 
   1   1   9     1650.89     1678.05     26.97 o 
   3   1   9     1360.11     1289.04     37.87 o 
   5   1   9       59.54       63.74     10.06 o 
   7   1   9      853.05      928.98     36.17 o 
   9   1   9      676.88      726.29     35.15 o 
 -16   2   9       17.77       14.51      3.41 o 
 -14   2   9      261.21      255.84      9.97 o 
 -12   2   9      301.84      309.26     10.46 o 
 -10   2   9       46.55       53.31      6.32 o 
  -8   2   9     1356.32     1367.49     27.33 o 
  -6   2   9      188.83      217.66      8.04 o 
  -4   2   9       39.44       44.56      2.71 o 
  -2   2   9     2550.32     2585.96     36.46 o 
   0   2   9     2260.25     2257.25     35.26 o 
   2   2   9      487.88      507.94     11.14 o 
   4   2   9      932.16      988.42     23.22 o 
   6   2   9      756.93      689.14     25.62 o 
   8   2   9       42.09       46.12      6.49 o 
  10   2   9      224.58      235.65     22.19 o 
 -15   3   9      160.74      160.07     12.04 o 
 -13   3   9       33.37       45.19      7.74 o 
 -11   3   9     1161.33     1050.28     45.62 o 
  -9   3   9     1621.83     1627.14     52.55 o 
  -7   3   9      115.28      138.62      5.28 o 
  -5   3   9     1647.52     1719.41     27.97 o 
  -3   3   9       66.94       71.79      4.16 o 
  -1   3   9      103.10      111.21      5.56 o 
   1   3   9     1730.50     1733.89     32.02 o 
   3   3   9      658.37      609.83     14.97 o 
   5   3   9       53.26       53.59      5.74 o 
   7   3   9       63.27       71.29      7.06 o 
   9   3   9     1324.31     1301.83     89.19 o 
 -14   4   9      300.54      303.94     24.03 o 
 -12   4   9      242.88      242.10     12.74 o 
 -10   4   9        8.39       10.58      3.78 o 
  -8   4   9      379.89      361.51     16.80 o 
  -6   4   9      197.32      216.53      6.46 o 
  -4   4   9       21.09       31.23      5.14 o 
  -2   4   9     1720.22     1773.74     37.21 o 
   0   4   9      688.47      675.83     15.10 o 
   2   4   9       93.82       86.24      6.98 o 
   4   4   9      665.35      648.91     17.99 o 
   6   4   9      763.87      729.25     21.24 o 
   8   4   9       51.97       45.61      5.98 o 
 -13   5   9      164.32      157.78     11.38 o 
 -11   5   9      624.88      572.44     46.80 o 
  -9   5   9      166.50      170.03     10.44 o 
  -7   5   9       23.25       25.02      2.98 o 
  -5   5   9      722.11      765.97     34.25 o 
  -3   5   9      612.37      608.54     15.11 o 
  -1   5   9       33.20       26.25      2.90 o 
   1   5   9      314.20      334.18     11.23 o 
   3   5   9      381.23      384.81     13.78 o 
   5   5   9       12.15       14.20      4.79 o 
   7   5   9      240.14      242.03     14.93 o 
 -12   6   9       35.63       27.93      7.91 o 
 -10   6   9       22.54       28.46      6.19 o 
  -8   6   9       75.26       91.48     10.09 o 
  -6   6   9       41.01       30.19      3.62 o 
  -4   6   9        1.79        5.02      3.26 o 
  -2   6   9      531.57      596.84     24.24 o 
   0   6   9      881.39      876.00     30.08 o 
   2   6   9       11.26       15.17      4.99 o 
   4   6   9      320.47      289.20     17.01 o 
  -9   7   9      111.84      103.38     13.25 o 
  -7   7   9       13.06       10.43      8.76 o 
  -5   7   9       65.06       84.23     16.71 o 
  -3   7   9       90.26       90.57     11.19 o 
  -1   7   9        1.13        0.77      3.28 o 
   1   7   9      264.38      288.46     17.90 o 
 -16   0  10        7.93       11.78     14.65 o 
 -14   0  10      381.79      360.80     37.92 o 
 -12   0  10      752.01      764.77     22.26 o 
 -10   0  10      266.71      264.09      7.90 o 
  -8   0  10     1137.49     1035.81     26.55 o 
  -6   0  10      939.57      999.10     20.24 o 
  -4   0  10       85.14      155.93      5.15 o 
  -2   0  10        5.45        2.36      3.73 o 
   0   0  10     3679.77     3432.46    120.36 o 
   2   0  10      613.34      600.37     30.45 o 
   4   0  10      166.77      154.26     29.87 o 
   6   0  10     2815.64     2853.92    159.72 o 
   8   0  10       56.44       61.76     28.73 o 
 -17   1  10        5.77       12.06      9.77 o 
 -15   1  10       87.52       83.76     12.31 o 
 -13   1  10      118.66      131.32      7.50 o 
 -11   1  10     1179.95     1175.71     17.99 o 
  -9   1  10     1089.50     1051.40     14.66 o 
  -7   1  10       94.30      101.41      4.37 o 
  -5   1  10      478.82      493.09      8.30 o 
  -3   1  10     2152.42     2096.38     27.69 o 
  -1   1  10      123.38      132.36      7.46 o 
   1   1  10       66.62       58.95      5.95 o 
   3   1  10     3944.00     3927.01     70.50 o 
   5   1  10      162.83      143.70     15.92 o 
   7   1  10      241.62      297.49     17.22 o 
 -16   2  10       20.09       22.69     10.92 o 
 -14   2  10       44.68       46.19      5.05 o 
 -12   2  10      633.88      650.92     18.08 o 
 -10   2  10      663.39      696.44     21.77 o 
  -8   2  10     1080.66     1074.48     24.00 o 
  -6   2  10      809.26      844.54     12.52 o 
  -4   2  10      475.11      412.17      7.72 o 
  -2   2  10      217.39      218.12      6.40 o 
   0   2  10     4021.86     3926.22     68.35 o 
   2   2  10      798.65      777.23     17.32 o 
   4   2  10        6.08        6.45      3.29 o 
   6   2  10      872.40      773.73     46.85 o 
   8   2  10      490.00      505.35     26.96 o 
 -15   3  10       24.18       21.57      8.43 o 
 -13   3  10       54.61       64.27      9.11 o 
 -11   3  10      343.33      347.19     16.80 o 
  -9   3  10     1721.95     1762.81     24.28 o 
  -7   3  10       17.92       24.36      3.80 o 
  -5   3  10      147.24      149.06      5.72 o 
  -3   3  10     1282.30     1299.44     23.66 o 
  -1   3  10       29.96       30.82      3.75 o 
   1   3  10      645.14      648.05     16.72 o 
   3   3  10     1375.15     1327.47     28.94 o 
   5   3  10      134.84      126.58      8.77 o 
   7   3  10      307.56      301.48     12.59 o 
 -14   4  10       72.77       56.88     19.84 o 
 -12   4  10      350.35      371.83     25.99 o 
 -10   4  10      138.94      176.21     22.26 o 
  -8   4  10      296.92      298.88     14.39 o 
  -6   4  10      922.33      984.37     16.63 o 
  -4   4  10       49.26       53.90      5.90 o 
  -2   4  10       34.59       29.56      3.28 o 
   0   4  10     1075.98     1074.69     23.99 o 
   2   4  10      245.62      246.32     13.80 o 
   4   4  10       96.46       96.58      8.08 o 
   6   4  10      790.92      733.12     23.73 o 
 -13   5  10       17.61       12.35      5.35 o 
 -11   5  10      138.85      150.23     16.07 o 
  -9   5  10      224.14      277.89     14.70 o 
  -7   5  10       43.83       40.64      9.20 o 
  -5   5  10      210.34      219.22     12.15 o 
  -3   5  10      804.94      824.20     28.77 o 
  -1   5  10        4.07        3.32      3.65 o 
   1   5  10        1.58        3.51      3.63 o 
   3   5  10     1161.16     1087.61     26.54 o 
   5   5  10      117.23      110.13      8.26 o 
 -10   6  10       53.86       45.52     10.11 o 
  -8   6  10      144.53      162.77     15.03 o 
  -6   6  10      124.05      135.92     12.40 o 
  -4   6  10        2.78        0.44      2.28 o 
  -2   6  10        6.86        6.48      3.84 o 
   0   6  10      592.24      591.54     20.62 o 
   2   6  10       44.15       44.22      6.26 o 
  -5   7  10        4.83        3.55      3.45 o 
  -3   7  10      153.95      152.07     12.76 o 
 -14   0  11      111.53      103.70     24.13 o 
 -12   0  11      748.44      721.08     14.21 o 
 -10   0  11      233.25      247.57      9.90 o 
  -8   0  11      368.23      358.10     13.64 o 
  -6   0  11     2397.36     2181.17     39.79 o 
  -4   0  11     3852.69     3397.00     64.02 o 
  -2   0  11      292.62      261.69     16.09 o 
   0   0  11      153.38      162.88     24.13 o 
   2   0  11     1436.08     1398.95     59.18 o 
   4   0  11        4.60        1.44      6.61 o 
   6   0  11      717.62      742.85     48.26 o 
 -13   1  11      474.96      478.03     13.34 o 
 -11   1  11       10.15       10.27      1.57 o 
  -9   1  11      443.68      435.96      7.47 o 
  -7   1  11      830.11      829.24     13.46 o 
  -5   1  11      398.05      378.92      8.47 o 
  -3   1  11      976.66      906.51     18.07 o 
  -1   1  11     1412.26     1396.23     42.08 o 
   1   1  11        3.77        4.43      2.19 o 
   3   1  11      723.15      725.01     28.23 o 
   5   1  11     2239.56     2229.18     81.09 o 
   7   1  11      147.82      125.67     43.23 o 
 -14   2  11       28.07       25.96      6.41 o 
 -12   2  11      428.94      418.08     15.11 o 
 -10   2  11      962.42      990.67     25.43 o 
  -8   2  11      190.72      197.07      5.51 o 
  -6   2  11     1459.42     1365.31     22.40 o 
  -4   2  11     1693.38     1601.77     25.42 o 
  -2   2  11      335.64      338.24     10.78 o 
   0   2  11     1188.40     1205.69     22.38 o 
   2   2  11      644.36      643.90     15.67 o 
   4   2  11       10.26        9.05      4.22 o 
   6   2  11      114.19      133.77     17.13 o 
 -13   3  11      318.34      368.03     19.38 o 
 -11   3  11       15.41       19.16      4.65 o 
  -9   3  11      516.50      465.57     14.56 o 
  -7   3  11      799.03      811.36     19.26 o 
  -5   3  11        4.02        3.75      2.01 o 
  -3   3  11     1033.78     1029.74     19.16 o 
  -1   3  11      753.03      748.68     16.23 o 
   1   3  11       92.87       89.41      5.65 o 
   3   3  11      343.21      340.14     12.51 o 
   5   3  11      880.21      795.32     39.67 o 
 -12   4  11      162.20      179.67     15.78 o 
 -10   4  11      319.23      336.37     20.40 o 
  -8   4  11       73.32       77.24      7.98 o 
  -6   4  11     1204.41     1120.04     28.28 o 
  -4   4  11     1169.11     1147.55     31.59 o 
  -2   4  11       22.90       21.10      4.47 o 
   0   4  11      337.10      350.75     13.80 o 
   2   4  11      421.29      415.69     16.08 o 
   4   4  11       38.19       38.97      6.56 o 
 -11   5  11        3.56       10.24      9.72 o 
  -9   5  11      115.47      120.56     12.67 o 
  -7   5  11      308.48      318.65     21.18 o 
  -5   5  11      118.08      119.66      8.81 o 
  -3   5  11      290.56      288.68     10.99 o 
  -1   5  11      284.45      286.00     14.90 o 
   1   5  11       22.52       19.37      5.23 o 
  -8   6  11       56.72       60.73     17.98 o 
  -6   6  11      240.14      263.02     29.78 o 
  -4   6  11      426.33      397.04     25.37 o 
  -2   6  11       26.40       34.38      7.64 o 
 -10   0  12      385.30      400.29     13.85 o 
  -8   0  12      360.46      379.65     12.89 o 
  -6   0  12      506.27      498.89     11.73 o 
  -4   0  12      645.11      659.16     14.88 o 
  -2   0  12      265.96      290.42     29.30 o 
   0   0  12       43.55       45.67     10.63 o 
   2   0  12     1123.83     1125.77     79.57 o 
   4   0  12      431.88      433.19     54.87 o 
 -11   1  12      156.90      169.55      6.46 o 
  -9   1  12      130.91      131.36      4.47 o 
  -7   1  12      721.40      709.01     12.15 o 
  -5   1  12      713.87      677.09     11.61 o 
  -3   1  12      288.47      262.87     11.09 o 
  -1   1  12     1042.81     1017.92     25.37 o 
   1   1  12      428.61      455.18     25.36 o 
   3   1  12       22.43       21.07      8.02 o 
   5   1  12     1053.80     1056.07     51.31 o 
 -12   2  12       73.52       70.38      9.41 o 
 -10   2  12      803.20      806.67     19.35 o 
  -8   2  12      327.98      365.28      8.25 o 
  -6   2  12       15.12       18.49      3.48 o 
  -4   2  12      627.15      633.55     13.08 o 
  -2   2  12      245.00      283.91     10.61 o 
   0   2  12      177.89      188.93      8.47 o 
   2   2  12      493.96      492.25     18.43 o 
   4   2  12       53.19       58.47      9.39 o 
 -13   3  12      181.93      180.76     10.83 o 
 -11   3  12      276.70      280.98     14.72 o 
  -9   3  12       43.56       39.47      4.92 o 
  -7   3  12      689.40      700.82     15.96 o 
  -5   3  12      124.55      137.40      7.22 o 
  -3   3  12      175.89      164.85      8.01 o 
  -1   3  12     1215.87     1225.38     24.53 o 
   1   3  12      198.95      216.43      9.23 o 
   3   3  12       40.32       33.11      6.11 o 
 -12   4  12       15.16       13.01      7.36 o 
 -10   4  12      277.87      294.12     19.39 o 
  -8   4  12      200.16      238.87     15.00 o 
  -6   4  12       52.30       52.64      8.50 o 
  -4   4  12      520.00      567.47     16.32 o 
  -2   4  12       36.44       44.69      7.09 o 
   0   4  12       16.95       12.69      4.90 o 
   2   4  12      383.63      370.92     19.00 o 
  -9   5  12        8.78        4.12      4.65 o 
  -7   5  12      276.09      304.09     26.57 o 
  -5   5  12      280.14      283.88     10.35 o 
  -3   5  12       41.76       41.46      5.40 o 
  -1   5  12      234.00      249.38     12.05 o 
 -10   0  13        3.48       13.37      3.35 o 
  -8   0  13      195.03      211.69      7.56 o 
  -6   0  13      214.72      245.20      8.73 o 
  -4   0  13       58.32       47.91     10.46 o 
  -2   0  13      276.89      258.82     19.25 o 
   0   0  13        9.26        0.00      8.04 o 
   2   0  13      113.34      112.61     19.25 o 
 -11   1  13      279.90      292.92     11.43 o 
  -9   1  13       36.23       37.77      3.43 o 
  -7   1  13      206.54      209.98      5.20 o 
  -5   1  13      675.97      710.14     11.94 o 
  -3   1  13       82.55       95.38      8.28 o 
  -1   1  13        4.42        3.27      4.26 o 
   1   1  13      154.24      120.08     15.83 o 
 -12   2  13       10.47       13.57      5.30 o 
 -10   2  13        6.23        3.17      3.09 o 
  -8   2  13      241.21      252.99      5.71 o 
  -6   2  13        8.76        4.82      2.25 o 
  -4   2  13       76.65       70.00     19.79 o 
  -2   2  13      569.75      545.65     18.26 o 
   0   2  13       53.43       54.24      8.84 o 
   2   2  13       72.19       77.64     13.09 o 
 -11   3  13      362.03      366.07     17.39 o 
  -9   3  13       32.49       25.21     10.04 o 
  -7   3  13       53.98       43.31      5.98 o 
  -5   3  13      420.37      499.10     20.61 o 
  -3   3  13        3.63        4.66      3.67 o 
  -1   3  13      130.12      117.29      8.37 o 
   1   3  13       55.38       37.10      7.60 o 
  -8   4  13      200.42      222.52     20.25 o 
  -6   4  13        6.59        9.40      3.31 o 
  -4   4  13       42.85       45.35      5.64 o 
  -2   4  13      172.13      185.71      9.81 o 
 -10   0  14       91.00      122.35      7.51 o 
  -8   0  14      561.65      554.48     16.10 o 
  -6   0  14      494.93      463.23     14.62 o 
  -4   0  14       35.65       20.28     16.66 o 
  -2   0  14      128.92      107.76     64.63 o 
  -9   1  14      138.36      146.70      7.71 o 
  -7   1  14        7.95        7.64      2.38 o 
  -5   1  14      226.67      229.25     11.59 o 
  -3   1  14      416.11      463.01     25.05 o 
  -1   1  14       44.98       26.56     23.46 o 
  -8   2  14      345.55      338.52     14.95 o 
  -6   2  14      196.39      192.22      8.97 o 
  -4   2  14        8.19       10.69      6.08 o 
  -2   2  14      597.16      611.93     23.86 o 
                                                 
